# Supplementary material for: 4-Cyano-1-methyl­pyridinium bromide
Source: Acta Crystallogr Sect E Struct Rep Online. 2012 Jul 10;68(Pt 8):o2409. doi: 10.1107/S1600536812030449 (PMC3414330; doi:10.1107/S1600536812030449)
Supplement: Supplementary file 1 [file e-68-o2409-sup1.cif]

##############################################################################
#                                                                            #
# This CIF contains the data in a paper accepted for publication in          #
# Acta Crystallographica Section E. It conforms to the requirements of       #
# Notes for Authors for Acta Crystallographica Section E, and has been       #
# peer reviewed under the auspices of the IUCr Commission on Journals.       #
#                                                                            #
# Full details of the Crystallographic Information File format               #
# are given in the paper "The Crystallographic Information File (CIF):       #
# a New Standard Archive File for Crystallography" by S. R. Hall, F. H.      #
# Allen and I. D. Brown [Acta Cryst. (1991), A47, 655-685].                  #
#                                                                            #
# The current version of the core CIF dictionary is obtainable from          #
# ftp://ftp.iucr.org/pub/cif_core.dic.                                       #
#                                                                            #
# Software is freely available for graphical display of the structure(s)     #
# in this CIF. For information consult the CIF software page                 #
# http://www.iucr.org/resources/cif/software.                                #
#                                                                            #
# This file may be used for bona fide research purposes within the           #
# scientific community so long as proper attribution is given to the journal # 
# article from which it was obtained.                                        #
#                                                                            #
##############################################################################
data_I
_audit_creation_method     SHELXL-97
_chemical_name_systematic
;
4-Cyano-1-methylpyridinium bromide
;
_chemical_name_common     ?
_chemical_formula_moiety     'C7 H7 N2 +, Br -'
_chemical_formula_sum     'C7 H7 Br N2'
_chemical_formula_iupac     'C7 H7 N2 +, Br -'
_chemical_formula_weight     199.06
_chemical_melting_point     ?
_symmetry_cell_setting     monoclinic
_symmetry_space_group_name_H-M     'P 21/c'
_symmetry_space_group_name_Hall     '-P 2ybc'
loop_
    _symmetry_equiv_pos_as_xyz
    'x, y, z'
    '-x, y+1/2, -z+1/2'
    '-x, -y, -z'
    'x, -y-1/2, z-1/2'
_cell_length_a     4.5447(16)
_cell_length_b     11.285(4)
_cell_length_c     15.551(6)
_cell_angle_alpha     90.00
_cell_angle_beta     96.455(5)
_cell_angle_gamma     90.00
_cell_volume     792.5(5)
_cell_formula_units_Z     4
_cell_measurement_reflns_used     9556
_cell_measurement_theta_min     2.64
_cell_measurement_theta_max     29.14
_cell_measurement_temperature     100(2)
_exptl_crystal_description     Slab
_exptl_crystal_colour     yellow
_exptl_crystal_size_max     0.26
_exptl_crystal_size_mid     0.22
_exptl_crystal_size_min     0.13
_exptl_crystal_density_diffrn     1.668
_exptl_crystal_density_meas     ?
_exptl_crystal_density_method     'not measured'
_exptl_crystal_F_000     392
_exptl_absorpt_coefficient_mu     5.110
_exptl_absorpt_correction_type     numerical
_exptl_absorpt_process_details     '(SADABS; Bruker, 2009)'
_exptl_absorpt_correction_T_min     0.3508
_exptl_absorpt_correction_T_max     0.5630
_exptl_special_details
;
The diffraction data were obtained from 3 sets of 400 frames, each of width 0.5
\%. in omega, colllected at phi = 0.00, 90.00 and 180.00 \%. and 2 sets of 800
frames, each of width 0.45 \% in phi, collected at omega = -30.00 and 210.00
\%. The scan time was 20sec/frame.
;
_diffrn_ambient_temperature     100(2)
_diffrn_radiation_type     MoK\a
_diffrn_radiation_wavelength     0.71073
_diffrn_radiation_source     'fine-focus sealed tube'
_diffrn_radiation_monochromator     graphite
_diffrn_measurement_device_type     'Bruker SMART APEX CCD'
_diffrn_measurement_method     '\f and \w scans'
_diffrn_detector_area_resol_mean     ?
_diffrn_reflns_number     12985
_diffrn_reflns_av_R_equivalents     0.0649
_diffrn_reflns_av_sigmaI/netI     0.0383
_diffrn_reflns_theta_min     2.23
_diffrn_reflns_theta_max     29.14
_diffrn_reflns_theta_full     28.00
_diffrn_measured_fraction_theta_max     0.956
_diffrn_measured_fraction_theta_full     0.993
_diffrn_reflns_limit_h_min     -6
_diffrn_reflns_limit_h_max     6
_diffrn_reflns_limit_k_min     -15
_diffrn_reflns_limit_k_max     15
_diffrn_reflns_limit_l_min     -20
_diffrn_reflns_limit_l_max     20
_refine_special_details
;
Refinement of <i>F</i>^2^ against ALL reflections. The weighted <i>R</i>-factor
<i>wR</i> and goodness of fit <i>S</i> are based on <i>F</i>^2^, conventional
<i>R</i>-factors <i>R</i> are based on <i>F</i>, with <i>F</i> set to zero for
negative <i>F</i>^2^. The threshold expression of <i>F</i>^2^ >
\s(<i>F</i>^2^) is used only for calculating <i>R</i>-factors(gt) <i>etc</i>.
and is not relevant to the choice of reflections for refinement.
<i>R</i>-factors based on <i>F</i>^2^ are statistically about twice as large
as those based on <i>F</i>, and <i>R</i>- factors based on ALL data will be
even larger. H-atoms were placed in calculated positions (C---H = 0.95 - 0.98
\%A) and included as riding contributions with isotropic displacement
parameters 1.2 - 1.5 times those of the attached carbon atoms.
;
_reflns_number_total     2050
_reflns_number_gt     1864
_reflns_threshold_expression     I>2\s(I)
_refine_ls_structure_factor_coef     Fsqd
_refine_ls_matrix_type     full
_refine_ls_R_factor_all     0.0298
_refine_ls_R_factor_gt     0.0269
_refine_ls_wR_factor_gt     0.0704
_refine_ls_wR_factor_ref     0.0725
_refine_ls_goodness_of_fit_ref     1.073
_refine_ls_restrained_S_all     1.073
_refine_ls_number_reflns     2050
_refine_ls_number_parameters     92
_refine_ls_number_restraints     0
_refine_ls_hydrogen_treatment     constr
_refine_ls_weighting_scheme     calc
_refine_ls_weighting_details
         'calc w=1/[\s^2^(Fo^2^)+(0.0390P)^2^+0.1785P] where P=(Fo^2^+2Fc^2^)/3'
_atom_sites_solution_hydrogens     geom
_atom_sites_solution_primary     direct
_atom_sites_solution_secondary     difmap
_refine_ls_shift/su_max     0.002
_refine_ls_shift/su_mean     0.000
_refine_diff_density_max     0.423
_refine_diff_density_min     -0.720
_refine_ls_extinction_method     none
_refine_ls_extinction_coef     ?
loop_
    _atom_type_symbol
    _atom_type_description
    _atom_type_scat_dispersion_real
    _atom_type_scat_dispersion_imag
    _atom_type_scat_source
    'C' 'C' 0.0033 0.0016
                         'International Tables Vol C Tables 4.2.6.8 and 6.1.1.4'
    'H' 'H' 0.0000 0.0000
                         'International Tables Vol C Tables 4.2.6.8 and 6.1.1.4'
    'N' 'N' 0.0061 0.0033
                         'International Tables Vol C Tables 4.2.6.8 and 6.1.1.4'
    'Br' 'Br' -0.2901 2.4595
                         'International Tables Vol C Tables 4.2.6.8 and 6.1.1.4'
_computing_data_collection     'APEX2 (Bruker, 2010)'
_computing_cell_refinement     'SAINT (Bruker, 2009)'
_computing_data_reduction     'SAINT (Bruker, 2009)'
_computing_structure_solution     'SHELXS97 (Sheldrick, 2008)'
_computing_structure_refinement     'SHELXL97 (Sheldrick, 2008)'
_computing_molecular_graphics     'SHELXTL (Sheldrick, 2008)'
_computing_publication_material     'SHELXTL (Sheldrick, 2008)'
loop_
    _atom_site_type_symbol
    _atom_site_label
    _atom_site_fract_x
    _atom_site_fract_y
    _atom_site_fract_z
    _atom_site_U_iso_or_equiv
    _atom_site_adp_type
    _atom_site_calc_flag
    _atom_site_refinement_flags
    _atom_site_occupancy
    _atom_site_symmetry_multiplicity
    _atom_site_disorder_assembly
    _atom_site_disorder_group
    Br Br1 0.38940(3) 0.377230(14) 0.850526(11) 0.01629(9) Uani d . 1 1 . .
    N N1 -0.0140(3) 0.65445(13) 0.81550(10) 0.0142(3) Uani d . 1 1 . .
    N N2 0.3192(4) 0.93928(14) 1.08002(11) 0.0246(4) Uani d . 1 1 . .
    C C1 -0.1282(4) 0.58354(16) 0.73879(11) 0.0181(3) Uani d . 1 1 . .
    H H1A 0.0322 0.5352 0.7202 0.027 Uiso calc R 1 1 . .
    H H1B -0.2044 0.6368 0.6917 0.027 Uiso calc R 1 1 . .
    H H1C -0.2881 0.5318 0.7537 0.027 Uiso calc R 1 1 . .
    C C2 0.1619(4) 0.74794(15) 0.80376(11) 0.0166(3) Uani d . 1 1 . .
    H H2 0.2143 0.7655 0.7477 0.020 Uiso calc R 1 1 . .
    C C3 0.2658(4) 0.81810(15) 0.87348(12) 0.0180(3) Uani d . 1 1 . .
    H H3 0.3935 0.8832 0.8663 0.022 Uiso calc R 1 1 . .
    C C4 0.1801(4) 0.79167(15) 0.95433(11) 0.0160(3) Uani d . 1 1 . .
    C C5 0.0060(4) 0.69212(15) 0.96585(12) 0.0184(3) Uani d . 1 1 . .
    H H5 -0.0465 0.6717 1.0214 0.022 Uiso calc R 1 1 . .
    C C6 -0.0873(4) 0.62429(14) 0.89416(13) 0.0172(4) Uani d . 1 1 . .
    H H6 -0.2043 0.5557 0.9003 0.021 Uiso calc R 1 1 . .
    C C7 0.2641(5) 0.87129(15) 1.02619(14) 0.0202(4) Uani d . 1 1 . .
loop_
    _atom_site_aniso_label
    _atom_site_aniso_U_11
    _atom_site_aniso_U_22
    _atom_site_aniso_U_33
    _atom_site_aniso_U_12
    _atom_site_aniso_U_13
    _atom_site_aniso_U_23
    Br1 0.01641(13) 0.01499(12) 0.01814(14) -0.00147(5) 0.00490(8) -0.00055(5)
    N1 0.0167(7) 0.0123(6) 0.0134(7) 0.0003(5) 0.0003(5) -0.0007(5)
    N2 0.0304(9) 0.0227(8) 0.0205(8) -0.0056(6) 0.0020(7) -0.0010(6)
    C1 0.0250(9) 0.0148(8) 0.0142(8) -0.0032(6) 0.0000(7) -0.0033(7)
    C2 0.0178(8) 0.0160(7) 0.0161(8) -0.0006(6) 0.0021(6) 0.0031(6)
    C3 0.0193(8) 0.0144(7) 0.0198(9) -0.0036(6) 0.0002(6) 0.0025(7)
    C4 0.0172(8) 0.0148(7) 0.0156(8) 0.0009(6) -0.0006(6) 0.0004(6)
    C5 0.0207(8) 0.0188(8) 0.0161(8) -0.0014(6) 0.0034(6) 0.0018(7)
    C6 0.0203(9) 0.0157(8) 0.0156(9) -0.0020(6) 0.0023(7) 0.0018(6)
    C7 0.0209(10) 0.0200(9) 0.0196(10) -0.0022(6) 0.0018(8) 0.0030(7)
_geom_special_details
;
All e.s.d.'s (except the e.s.d. in the dihedral angle between two l.s. planes)
are estimated using the full covariance matrix. The cell e.s.d.'s are taken
into account individually in the estimation of e.s.d.'s in distances, angles
and torsion angles; correlations between e.s.d.'s in cell parameters are only
used when they are defined by crystal symmetry. An approximate (isotropic)
treatment of cell e.s.d.'s is used for estimating e.s.d.'s involving l.s.
planes.
;
loop_
    _geom_bond_atom_site_label_1
    _geom_bond_atom_site_label_2
    _geom_bond_site_symmetry_2
    _geom_bond_distance
    _geom_bond_publ_flag
    N1 C6 . 1.347(2) ?
    N1 C2 . 1.349(2) ?
    N1 C1 . 1.481(2) ?
    N2 C7 . 1.142(3) ?
    C1 H1A . 0.9800 ?
    C1 H1B . 0.9800 ?
    C1 H1C . 0.9800 ?
    C2 C3 . 1.382(2) ?
    C2 H2 . 0.9500 ?
    C3 C4 . 1.390(2) ?
    C3 H3 . 0.9500 ?
    C4 C5 . 1.397(2) ?
    C4 C7 . 1.451(3) ?
    C5 C6 . 1.379(3) ?
    C5 H5 . 0.9500 ?
    C6 H6 . 0.9500 ?
loop_
    _geom_angle_atom_site_label_1
    _geom_angle_atom_site_label_2
    _geom_angle_atom_site_label_3
    _geom_angle_site_symmetry_1
    _geom_angle_site_symmetry_3
    _geom_angle
    _geom_angle_publ_flag
    C6 N1 C2 . . 122.10(15) ?
    C6 N1 C1 . . 119.66(14) ?
    C2 N1 C1 . . 118.24(14) ?
    N1 C1 H1A . . 109.5 ?
    N1 C1 H1B . . 109.5 ?
    H1A C1 H1B . . 109.5 ?
    N1 C1 H1C . . 109.5 ?
    H1A C1 H1C . . 109.5 ?
    H1B C1 H1C . . 109.5 ?
    N1 C2 C3 . . 119.84(16) ?
    N1 C2 H2 . . 120.1 ?
    C3 C2 H2 . . 120.1 ?
    C2 C3 C4 . . 118.74(16) ?
    C2 C3 H3 . . 120.6 ?
    C4 C3 H3 . . 120.6 ?
    C3 C4 C5 . . 120.59(16) ?
    C3 C4 C7 . . 119.17(16) ?
    C5 C4 C7 . . 120.19(16) ?
    C6 C5 C4 . . 118.02(16) ?
    C6 C5 H5 . . 121.0 ?
    C4 C5 H5 . . 121.0 ?
    N1 C6 C5 . . 120.58(15) ?
    N1 C6 H6 . . 119.7 ?
    C5 C6 H6 . . 119.7 ?
    N2 C7 C4 . . 175.7(2) ?
loop_
    _geom_torsion_atom_site_label_1
    _geom_torsion_atom_site_label_2
    _geom_torsion_atom_site_label_3
    _geom_torsion_atom_site_label_4
    _geom_torsion_site_symmetry_1
    _geom_torsion_site_symmetry_2
    _geom_torsion_site_symmetry_3
    _geom_torsion_site_symmetry_4
    _geom_torsion
    _geom_torsion_publ_flag
    C6 N1 C2 C3 . . . . -1.9(2) ?
    C1 N1 C2 C3 . . . . 178.19(16) ?
    N1 C2 C3 C4 . . . . -1.4(2) ?
    C2 C3 C4 C5 . . . . 3.6(2) ?
    C2 C3 C4 C7 . . . . -174.06(16) ?
    C3 C4 C5 C6 . . . . -2.6(2) ?
    C7 C4 C5 C6 . . . . 175.03(17) ?
    C2 N1 C6 C5 . . . . 2.9(3) ?
    C1 N1 C6 C5 . . . . -177.16(16) ?
    C4 C5 C6 N1 . . . . -0.6(3) ?
loop_
    _geom_hbond_atom_site_label_D
    _geom_hbond_atom_site_label_H
    _geom_hbond_atom_site_label_A
    _geom_hbond_site_symmetry_A
    _geom_hbond_distance_DH
    _geom_hbond_distance_HA
    _geom_hbond_distance_DA
    _geom_hbond_angle_DHA
    C3 H3 N2 3_677 0.95 2.48 3.357(2) 153
    C5 H5 Br1 3_567 0.95 2.72 3.626(2) 160
    C6 H6 Br1 1_455 0.95 2.78 3.6779(19) 157
    C1 H1B Br1 2_556 0.98 2.89 3.735(2) 144
    C1 H1C Br1 1_455 0.98 2.82 3.755(2) 160
    C2 H2 Br1 2_656 0.95 2.79 3.6253(18) 147
_iucr_refine_instructions_details
;
TITL LK108_0m in P2(1)/c
CELL 0.71073   4.5447  11.2849  15.5508  90.000  96.455  90.000
ZERR    4.00   0.0016   0.0040   0.0055   0.000   0.005   0.000
LATT 1
SYMM -X, 0.5+Y, 0.5-Z
SFAC C  H  N  Br
UNIT 28  28  8  4
OMIT 3 2 17
L.S. 4
ACTA 56
BOND $H
FMAP 2
PLAN 5
EQIV $1 -1+x, y, z
EQIV $2 -x, 1-y, 2-z
EQIV $3 1-x, 0.5+y, 1.5-z
EQIV $4 -x, 0.5+y, 1.5-z
EQIV $5 1-x, 2-y, 2-z
HTAB C5 Br1_$2
HTAB C6 Br1_$1
HTAB C1 Br1_$4
HTAB C1 Br1_$1
HTAB C2 Br1_$3
HTAB C3 N2_$5
CONF
MPLA 6 N1 C2 C3 C4 C5 C6 C1 C7 N2 N1_$5 C2_$5 C3_$5 C4_$5 C5_$5 C6_$5
MPLA N1_$5 C2_$5 C3_$5 C4_$5 C5_$5 C6_$5
SIZE 0.127 0.216 0.26
TEMP -173
WGHT    0.039000    0.178500
FVAR       0.17075
MOLE 1
BR1   4    0.389403    0.377230    0.850526    11.00000    0.01641    0.01499 =
         0.01814   -0.00055    0.00490   -0.00147
N1    3   -0.014017    0.654452    0.815499    11.00000    0.01669    0.01233 =
         0.01340   -0.00069    0.00033    0.00033
N2    3    0.319217    0.939279    1.080019    11.00000    0.03039    0.02268 =
         0.02053   -0.00100    0.00198   -0.00562
C1    1   -0.128250    0.583544    0.738793    11.00000    0.02496    0.01475 =
         0.01422   -0.00331    0.00003   -0.00320
AFIX 137
H1A   2    0.032168    0.535155    0.720226    11.00000   -1.50000
H1B   2   -0.204447    0.636773    0.691683    11.00000   -1.50000
H1C   2   -0.288058    0.531784    0.753715    11.00000   -1.50000
AFIX   0
C2    1    0.161933    0.747943    0.803762    11.00000    0.01779    0.01604 =
         0.01608    0.00309    0.00214   -0.00059
AFIX  43
H2    2    0.214327    0.765532    0.747711    11.00000   -1.20000
AFIX   0
C3    1    0.265839    0.818103    0.873478    11.00000    0.01926    0.01441 =
         0.01977    0.00250    0.00016   -0.00359
AFIX  43
H3    2    0.393451    0.883159    0.866273    11.00000   -1.20000
AFIX   0
C4    1    0.180085    0.791673    0.954334    11.00000    0.01716    0.01481 =
         0.01558    0.00038   -0.00061    0.00087
C5    1    0.006036    0.692116    0.965855    11.00000    0.02065    0.01877 =
         0.01611    0.00178    0.00340   -0.00136
AFIX  43
H5    2   -0.046465    0.671745    1.021410    11.00000   -1.20000
AFIX   0
C6    1   -0.087292    0.624289    0.894164    11.00000    0.02030    0.01570 =
         0.01559    0.00179    0.00234   -0.00201
AFIX  43
H6    2   -0.204284    0.555693    0.900313    11.00000   -1.20000
AFIX   0
C7    1    0.264096    0.871286    1.026186    11.00000    0.02093    0.01999 =
         0.01955    0.00301    0.00178   -0.00218
HKLF 4
REM  LK108_0m in P2(1)/c
REM R1 =  0.0269 for   1864 Fo > 4sig(Fo)  and  0.0298 for all   2050 data
REM     92 parameters refined using      0 restraints
END
WGHT      0.0390      0.1785
REM Highest difference peak  0.423,  deepest hole -0.720,  1-sigma level  0.129
Q1    1   0.4234  0.4314  0.8893  11.00000  0.05    0.42
Q2    1   0.1922  0.3521  0.8396  11.00000  0.05    0.42
Q3    1   0.1206  0.7368  0.9612  11.00000  0.05    0.41
Q4    1   0.2989  0.4379  0.8162  11.00000  0.05    0.41
Q5    1   0.5814  0.3841  0.8637  11.00000  0.05    0.39
;
data_global
_journal_date_recd_electronic     2012-07-03
_journal_date_accepted     2012-07-03
_journal_name_full     'Acta Crystallographica, Section E'
_journal_year     2012
_journal_volume     68
_journal_issue      8
_journal_page_first     o2409
_journal_page_last     o2409
_journal_paper_category     QO
_journal_paper_doi     10.1107/S1600536812030449
_journal_coeditor_code     HB6887
_publ_contact_author_name     ' Joel T. Mague'
_publ_contact_author_address
;
      Department of Chemistry
      Tulane University
      New Orleans, LA 70118
      USA
;
_publ_contact_author_email     joelt@tulane.edu
_publ_contact_author_fax     '(504) 865-5596'
_publ_contact_author_phone     '(504) 862-3585'
_publ_section_title
;
4-Cyano-1-methylpyridinium bromide
;
loop_
    _publ_author_name
    _publ_author_footnote
    _publ_author_address
    'Kammer, Michael N.' .
;     Department of Physics
      Loyola University
      New Orleans, LA 70118
      USA
;
    'Mague, Joel T.' .
;     Department of Chemistry
      Tulane University
      New Orleans, LA 70118
      USA
;
    'Koplitz, Lynn V.' .
;     Department of Chemistry
      Loyola University
      New Orleans, LA 70118
      USA
;
