# Supplementary material for: 4-Cyano-1-methyl­pyridinium bromide
Source: Acta Crystallogr Sect E Struct Rep Online. 2012 Jul 10;68(Pt 8):o2409. doi: 10.1107/S1600536812030449 (PMC3414330; doi:10.1107/S1600536812030449)
Supplement: Supplementary file 2 [file e-68-o2409-Isup2.hkl]

# 
# h,k,l, Fc-squared, Fo-squared, sigma(Fo-squared) and status flag 
# 
data_I
_shelx_title ' LK108_0m in P2(1)/c' 
_shelx_refln_list_code          4 
_shelx_F_calc_maximum      207.88 
_exptl_crystal_F_000       392.00 
_reflns_d_resolution_high  0.7298 
 
loop_ 
 _symmetry_equiv_pos_as_xyz 
 'x, y, z' 
 '-x, y+1/2, -z+1/2' 
 '-x, -y, -z' 
 'x, -y-1/2, z-1/2' 
 
_cell_length_a     4.5447 
_cell_length_b    11.2849 
_cell_length_c    15.5508 
_cell_angle_alpha  90.000 
_cell_angle_beta   96.455 
_cell_angle_gamma  90.000 
 
_shelx_F_squared_multiplier     1.000 
 
loop_ 
 _refln_index_h 
 _refln_index_k 
 _refln_index_l 
 _refln_F_squared_calc 
 _refln_F_squared_meas 
 _refln_F_squared_sigma 
 _refln_observed_status 
   1   0   0      208.59      256.93     10.08 o 
   2   0   0        3.77       -0.07      1.01 o 
   3   0   0     2271.17     2143.50     78.04 o 
   4   0   0     2297.89     2250.73    108.85 o 
   5   0   0     1978.35     1849.01     92.14 o 
   6   0   0      117.74      154.69     22.98 o 
   1   1   0       19.55       22.58      1.02 o 
   2   1   0     3950.75     3968.60    100.65 o 
   3   1   0     4922.75     4953.80    118.05 o 
   4   1   0       42.67       40.28      3.31 o 
   5   1   0       64.87       68.61      5.98 o 
   6   1   0      428.99      442.11     21.99 o 
   0   2   0     1814.89     1607.81    116.45 o 
   1   2   0     1394.03     1561.56     44.44 o 
   2   2   0        1.45       -0.62      0.76 o 
   3   2   0       83.57       90.12      2.93 o 
   4   2   0       95.10       96.17      4.86 o 
   5   2   0       92.66       92.79      7.58 o 
   6   2   0       32.12       37.18      8.66 o 
   1   3   0     5857.54     6150.74    162.84 o 
   2   3   0      550.46      517.44     12.64 o 
   3   3   0     3482.49     3443.63     96.18 o 
   4   3   0      602.16      608.74     21.89 o 
   5   3   0      277.18      282.20     14.71 o 
   6   3   0      393.97      381.07     40.47 o 
   0   4   0    19120.83    17509.96    670.77 o 
   1   4   0     4236.84     4362.46    121.81 o 
   2   4   0      680.20      757.21     18.81 o 
   3   4   0     2368.74     2444.83     77.68 o 
   4   4   0     2111.24     2029.66     69.33 o 
   5   4   0     1152.98     1164.79     44.60 o 
   1   5   0     2526.68     2450.20     65.68 o 
   2   5   0     1962.96     1983.09     50.89 o 
   3   5   0     2463.36     2492.65     70.74 o 
   4   5   0      143.05      144.21      7.64 o 
   5   5   0      194.53      199.53     10.13 o 
   0   6   0       70.92       68.35      5.62 o 
   1   6   0      187.71      211.29      6.08 o 
   2   6   0      183.19      191.65      5.63 o 
   3   6   0      194.93      184.83      7.97 o 
   4   6   0      546.42      542.01     19.50 o 
   5   6   0        8.93        9.62      4.46 o 
   1   7   0     2103.17     2061.27     66.85 o 
   2   7   0     2946.34     2869.81     74.49 o 
   3   7   0     1672.59     1695.41     46.34 o 
   4   7   0       27.50       30.05      3.93 o 
   5   7   0       49.95       51.28      5.67 o 
   0   8   0     4652.61     4353.35    185.60 o 
   1   8   0     2848.08     2813.20     83.82 o 
   2   8   0      161.51      173.60      5.76 o 
   3   8   0      270.73      263.33      8.91 o 
   4   8   0     2174.93     2115.61     79.74 o 
   5   8   0      894.28      893.51     46.64 o 
   1   9   0      612.75      597.83     18.27 o 
   2   9   0     1638.33     1501.30     40.94 o 
   3   9   0      778.15      799.80     22.17 o 
   4   9   0       26.40       31.49      4.10 o 
   0  10   0       20.27       22.88      3.32 o 
   1  10   0       32.45       29.95      2.59 o 
   2  10   0        0.00       -1.17      2.06 o 
   3  10   0        0.43        0.98      2.54 o 
   4  10   0       35.28       35.01      4.30 o 
   1  11   0      842.25      791.12     24.32 o 
   2  11   0     1712.43     1650.90     46.81 o 
   3  11   0      989.06      999.95     28.01 o 
   4  11   0       40.12       42.61      7.13 o 
   0  12   0     2539.80     2311.23    105.80 o 
   1  12   0     1495.99     1454.06     43.68 o 
   2  12   0       25.13       25.11      2.97 o 
   3  12   0      398.13      407.39     13.75 o 
   1  13   0      138.36      132.16      5.82 o 
   2  13   0      334.10      330.56     10.95 o 
   3  13   0      416.01      416.41     19.38 o 
   0  14   0       38.26       33.82      4.85 o 
   1  14   0       37.97       37.95      4.08 o 
   2  14   0        3.06        2.34      2.88 o 
   1  15   0      103.15      110.66     11.75 o 
  -6   1   1      601.03      623.95     50.13 o 
  -5   1   1      984.88     1021.32     41.16 o 
  -4   1   1      190.41      187.10      9.25 o 
  -3   1   1      357.25      331.73      7.91 o 
  -2   1   1    13308.66    12517.39    493.51 o 
  -1   1   1     1373.12     1517.44     37.16 o 
   0   1   1     1191.12     1350.69     70.30 o 
   1   1   1      256.27      285.50      7.62 o 
   2   1   1     1396.76     1310.63     30.45 o 
   3   1   1     2065.07     2005.87     46.39 o 
   4   1   1     1379.45     1392.72     58.90 o 
   5   1   1      142.99      143.33      8.00 o 
   6   1   1      104.90      102.73      8.85 o 
  -6   2   1        4.17        2.99      5.95 o 
  -5   2   1      954.74      968.75     38.77 o 
  -4   2   1     2437.85     2381.32    104.26 o 
  -3   2   1     3387.93     3186.85     79.84 o 
  -2   2   1     3282.13     3337.36     87.04 o 
  -1   2   1      222.11      218.46      5.53 o 
   0   2   1     2279.67     2607.10     68.58 o 
   1   2   1    43215.00    30658.42    750.99 o 
   2   2   1     2543.11     2486.99     60.05 o 
   3   2   1       82.74       83.50      3.03 o 
   4   2   1     1383.66     1458.31     43.01 o 
   5   2   1     1417.10     1519.41     66.21 o 
   6   2   1      894.98      877.69     58.48 o 
  -6   3   1      291.99      356.70     24.45 o 
  -5   3   1      879.51      884.75     34.57 o 
  -4   3   1       45.89       47.97      5.15 o 
  -3   3   1       41.20       33.22      1.91 o 
  -2   3   1     9346.96     9251.79    222.91 o 
  -1   3   1      770.68      806.86     20.97 o 
   0   3   1     2744.36     2961.13     79.07 o 
   1   3   1       96.75       92.59      2.40 o 
   2   3   1      185.16      167.26      4.35 o 
   3   3   1     3925.87     3677.97    111.22 o 
   4   3   1     1431.70     1518.44     47.21 o 
   5   3   1       55.11       58.92      6.39 o 
  -5   4   1       30.89       38.05      5.05 o 
  -4   4   1       80.33      101.47      8.18 o 
  -3   4   1      211.48      236.84      7.23 o 
  -2   4   1       37.87       36.23      1.61 o 
  -1   4   1        0.20       -0.77      0.77 o 
   0   4   1      410.04      423.85     10.44 o 
   1   4   1       41.70       50.76      1.95 o 
   2   4   1     1317.13     1493.44     34.14 o 
   3   4   1        9.55        9.74      1.76 o 
   4   4   1       13.20       15.59      3.20 o 
   5   4   1      126.57      109.67      8.41 o 
  -5   5   1      431.15      431.09     17.87 o 
  -4   5   1      309.88      288.21     12.13 o 
  -3   5   1      521.97      505.72     15.03 o 
  -2   5   1     3310.00     3200.06     84.38 o 
  -1   5   1     5255.75     5167.02    130.54 o 
   0   5   1     1838.93     1913.57     48.94 o 
   1   5   1       48.58       58.97      2.27 o 
   2   5   1     4061.20     3945.47    106.19 o 
   3   5   1      665.26      644.44     18.22 o 
   4   5   1     1514.54     1498.49     51.23 o 
   5   5   1       81.42       84.25      6.25 o 
  -5   6   1      838.90      881.32     36.00 o 
  -4   6   1     2070.20     1902.08     75.30 o 
  -3   6   1     4305.07     4059.28    120.50 o 
  -2   6   1      973.17     1027.81     26.99 o 
  -1   6   1     1404.45     1494.26     36.09 o 
   0   6   1     3903.50     3703.78    105.11 o 
   1   6   1     8104.84     8168.67    201.45 o 
   2   6   1     2622.93     2767.58     71.17 o 
   3   6   1      120.64      138.55      4.97 o 
   4   6   1     1210.63     1157.88     43.71 o 
   5   6   1      881.80      992.32     38.39 o 
  -5   7   1      428.17      467.11     21.58 o 
  -4   7   1       71.14       73.32      5.16 o 
  -3   7   1      295.15      304.99      9.38 o 
  -2   7   1     1194.68     1286.33     33.71 o 
  -1   7   1     2225.62     2234.79     67.11 o 
   0   7   1     1999.79     2187.77     59.06 o 
   1   7   1       67.21       80.31      3.55 o 
   2   7   1      700.60      722.33     19.98 o 
   3   7   1     1090.05     1110.98     30.38 o 
   4   7   1     1338.35     1141.79     43.81 o 
   5   7   1       20.12       23.08      5.07 o 
  -5   8   1        6.43        7.76      8.42 o 
  -4   8   1        5.73        8.84      3.83 o 
  -3   8   1      213.31      208.08      7.38 o 
  -2   8   1       26.77       24.96      2.17 o 
  -1   8   1       16.82       22.24      1.93 o 
   0   8   1      132.50      133.35      4.81 o 
   1   8   1       22.66       23.42      1.97 o 
   2   8   1       56.34       57.43      2.97 o 
   3   8   1       64.11       69.16      3.80 o 
   4   8   1       57.27       51.09      4.50 o 
   5   8   1      146.10      146.69     13.99 o 
  -4   9   1      143.45      145.24      8.10 o 
  -3   9   1       80.99       86.02      4.01 o 
  -2   9   1     1658.50     1622.21     44.01 o 
  -1   9   1     2928.22     2858.97     84.58 o 
   0   9   1     1061.82     1070.94     40.78 o 
   1   9   1        4.66        6.11      1.84 o 
   2   9   1     1210.88     1226.31     39.63 o 
   3   9   1     1672.23     1597.54     43.71 o 
   4   9   1      865.83      887.94     31.32 o 
  -4  10   1     1611.38     1440.51     54.82 o 
  -3  10   1     1942.29     1844.94     50.45 o 
  -2  10   1      165.10      168.83      5.91 o 
  -1  10   1       89.21       98.59      4.38 o 
   0  10   1     2542.61     2301.60     78.25 o 
   1  10   1     3626.92     3622.59    106.98 o 
   2  10   1     1230.96     1215.86     33.43 o 
   3  10   1       75.02       78.00      4.32 o 
   4  10   1      503.71      516.92     21.60 o 
  -4  11   1       50.95       46.71     10.84 o 
  -3  11   1      131.63      135.24      5.60 o 
  -2  11   1      713.28      692.08     20.43 o 
  -1  11   1     1417.98     1315.77     42.77 o 
   0  11   1      252.59      244.52      8.50 o 
   1  11   1       64.44       69.99      3.89 o 
   2  11   1      315.49      305.54      9.95 o 
   3  11   1      317.47      302.58     10.20 o 
   4  11   1      426.90      500.70     29.49 o 
  -3  12   1       86.00       93.51      4.89 o 
  -2  12   1       14.96       16.76      2.93 o 
  -1  12   1        1.23        0.34      2.31 o 
   0  12   1      245.92      237.99      8.46 o 
   1  12   1       19.24       19.06      2.73 o 
   2  12   1        2.15        2.16      2.61 o 
   3  12   1       40.92       39.19      3.76 o 
  -3  13   1      132.97      132.22     14.42 o 
  -2  13   1     1050.93     1054.05     30.38 o 
  -1  13   1      918.74      889.54     27.28 o 
   0  13   1      468.21      462.93     15.73 o 
   1  13   1       24.95       27.21      2.96 o 
   2  13   1      183.44      189.04      7.30 o 
   3  13   1     1023.54     1104.34     43.26 o 
  -2  14   1      143.36      140.50      6.43 o 
  -1  14   1       18.66       16.31      2.93 o 
   0  14   1     1214.71     1187.75     36.10 o 
   1  14   1     1779.27     1746.01     56.11 o 
   2  14   1      617.02      559.84     26.07 o 
  -1  15   1      214.67      217.67     15.09 o 
   0  15   1       55.60       49.70      7.75 o 
   1  15   1       15.30       15.09     11.32 o 
  -6   0   2      549.44      560.31     83.35 o 
  -5   0   2       18.91       15.67      7.75 o 
  -4   0   2     3936.68     4003.27    189.76 o 
  -3   0   2     3054.44     2935.37    118.94 o 
  -2   0   2     4748.29     4464.42    148.83 o 
  -1   0   2     4616.99     4346.87    185.22 o 
   0   0   2      797.22      688.97     39.11 o 
   1   0   2     8448.51     8068.84    390.11 o 
   2   0   2     9995.36     9783.29    392.20 o 
   3   0   2     2722.67     2470.18    170.44 o 
   4   0   2       57.12       54.44      5.72 o 
   5   0   2      797.60      837.46     63.45 o 
   6   0   2      763.98      874.98     69.63 o 
  -6   1   2      423.69      512.51     37.99 o 
  -5   1   2      651.22      689.25     49.68 o 
  -4   1   2     1646.27     1648.31     47.29 o 
  -3   1   2      274.47      309.26      8.90 o 
  -2   1   2      730.27      756.48     17.09 o 
  -1   1   2    19384.81    17504.21    464.73 o 
   0   1   2      375.45      463.99     17.89 o 
   1   1   2     3720.88     3570.50    105.78 o 
   2   1   2      160.72      154.90      4.02 o 
   3   1   2     1215.32     1177.32     35.12 o 
   4   1   2     1844.28     1742.37     68.40 o 
   5   1   2      525.69      554.18     39.36 o 
   6   1   2       40.55       43.12      9.11 o 
  -6   2   2        6.23       15.78      9.94 o 
  -5   2   2       18.62       19.13      4.32 o 
  -4   2   2        5.63        3.88      2.63 o 
  -3   2   2       83.75       89.85      4.00 o 
  -2   2   2       10.57       10.66      0.94 o 
  -1   2   2      499.10      565.04     13.14 o 
   0   2   2      136.09      141.34      4.22 o 
   1   2   2     2477.60     2732.06     65.98 o 
   2   2   2      163.76      168.38      4.62 o 
   3   2   2       75.16       88.37      3.55 o 
   4   2   2        0.08       -1.53      2.56 o 
   5   2   2        1.21        4.33      4.09 o 
  -6   3   2       61.43       61.84      8.11 o 
  -5   3   2     1372.39     1424.81     53.85 o 
  -4   3   2     1278.00     1349.74     42.28 o 
  -3   3   2      166.46      160.07      4.95 o 
  -2   3   2       51.66       42.01      1.66 o 
  -1   3   2    12535.24    13431.20    343.42 o 
   0   3   2    12224.46    12353.73    299.98 o 
   1   3   2      297.96      287.85      6.82 o 
   2   3   2      497.76      518.28     12.91 o 
   3   3   2     1377.21     1306.55     33.62 o 
   4   3   2     1465.08     1398.42     44.30 o 
   5   3   2      499.20      566.76     26.36 o 
  -6   4   2      571.19      588.92     48.71 o 
  -5   4   2        7.70        5.54      4.05 o 
  -4   4   2     1431.93     1475.51     48.94 o 
  -3   4   2     4519.54     4511.46    118.99 o 
  -2   4   2     6201.58     6021.20    147.96 o 
  -1   4   2      972.18      999.55     24.01 o 
   0   4   2      634.04      697.76     16.49 o 
   1   4   2     3825.37     3696.69     94.03 o 
   2   4   2    12766.25    12487.71    304.26 o 
   3   4   2     1459.46     1421.51     36.81 o 
   4   4   2       14.52       16.35      3.19 o 
   5   4   2      767.57      757.01     44.56 o 
  -5   5   2      728.54      705.36     30.95 o 
  -4   5   2      877.58      908.00     37.84 o 
  -3   5   2       15.18       17.56      2.17 o 
  -2   5   2      180.11      157.29      4.50 o 
  -1   5   2     4857.16     4770.09    114.88 o 
   0   5   2     1288.66     1274.96     28.66 o 
   1   5   2     1346.34     1403.46     38.80 o 
   2   5   2       86.32       97.93      3.46 o 
   3   5   2      116.06      114.47      3.98 o 
   4   5   2     1666.54     1674.91     57.97 o 
   5   5   2      719.23      650.23     31.29 o 
  -5   6   2       30.49       43.37      5.79 o 
  -4   6   2      161.68      157.68      6.58 o 
  -3   6   2        0.53        3.44      2.17 o 
  -2   6   2        0.76        1.94      1.33 o 
  -1   6   2       31.88       35.47      1.56 o 
   0   6   2      223.62      264.49      6.88 o 
   1   6   2      110.68      124.46      5.62 o 
   2   6   2       56.35       65.90      2.70 o 
   3   6   2      443.01      463.84     13.31 o 
   4   6   2        6.29        4.89      3.21 o 
   5   6   2       25.15       27.63      5.41 o 
  -5   7   2      879.22      871.71     38.05 o 
  -4   7   2      432.67      470.40     14.83 o 
  -3   7   2      328.88      319.82      9.83 o 
  -2   7   2      667.96      687.29     18.17 o 
  -1   7   2     2750.23     2676.21     72.67 o 
   0   7   2     4014.99     3939.58    111.90 o 
   1   7   2     1235.94     1262.50     33.62 o 
   2   7   2      157.73      158.09      5.23 o 
   3   7   2     1377.28     1357.39     44.13 o 
   4   7   2      553.66      559.30     22.45 o 
   5   7   2      684.40      680.96     27.99 o 
  -5   8   2        2.15        3.01      5.14 o 
  -4   8   2      998.69     1012.00     30.13 o 
  -3   8   2     3154.50     2992.11     83.76 o 
  -2   8   2     3644.03     3539.52     91.69 o 
  -1   8   2      882.79      892.59     27.22 o 
   0   8   2     1034.07     1084.81     40.08 o 
   1   8   2     2562.44     2459.71     69.85 o 
   2   8   2     5281.38     5026.53    135.58 o 
   3   8   2     1244.68     1221.13     38.68 o 
   4   8   2       41.17       37.45      5.35 o 
   5   8   2     1093.30     1169.82     68.61 o 
  -4   9   2      320.92      339.64     12.04 o 
  -3   9   2      184.01      170.35      5.98 o 
  -2   9   2      537.45      491.41     13.55 o 
  -1   9   2     1256.36     1256.34     37.36 o 
   0   9   2     1360.59     1398.96     41.78 o 
   1   9   2     1252.99     1256.48     36.21 o 
   2   9   2      519.48      522.28     14.99 o 
   3   9   2      264.34      294.32     11.72 o 
   4   9   2      152.98      159.93      7.84 o 
  -4  10   2        5.52        2.88      3.90 o 
  -3  10   2       14.78       15.76      2.71 o 
  -2  10   2      268.88      264.76      9.60 o 
  -1  10   2        3.14        0.42      1.91 o 
   0  10   2       73.14       75.57      3.68 o 
   1  10   2      662.98      650.63     20.12 o 
   2  10   2       15.70       17.31      2.46 o 
   3  10   2        0.42       -0.05      2.78 o 
   4  10   2       87.81       86.98      5.96 o 
  -4  11   2      154.84      165.93     10.86 o 
  -3  11   2      136.89      134.45      5.86 o 
  -2  11   2      269.42      272.33      9.45 o 
  -1  11   2     1837.09     1783.39     53.00 o 
   0  11   2     1516.57     1385.32     44.52 o 
   1  11   2      246.21      246.85      8.57 o 
   2  11   2        1.20        0.27      2.37 o 
   3  11   2      375.16      360.23     12.39 o 
   4  11   2      896.71      898.97     40.05 o 
  -3  12   2     1683.44     1634.54     56.72 o 
  -2  12   2     1484.16     1348.25     40.70 o 
  -1  12   2        7.71        8.97      2.45 o 
   0  12   2       38.18       39.37      3.13 o 
   1  12   2     1890.14     1797.69     53.38 o 
   2  12   2     2482.06     2462.92     69.62 o 
   3  12   2      364.87      361.03     13.09 o 
  -3  13   2      117.89      114.34     11.77 o 
  -2  13   2       21.84       23.29      3.47 o 
  -1  13   2     1187.20     1207.77     40.15 o 
   0  13   2      807.42      810.84     27.39 o 
   1  13   2       71.66       65.44      4.90 o 
   2  13   2       48.90       59.46      5.17 o 
   3  13   2      131.06      118.56     10.03 o 
  -2  14   2      211.46      203.84     10.58 o 
  -1  14   2       45.46       49.30      5.10 o 
   0  14   2       30.99       35.50      4.26 o 
   1  14   2      198.96      194.79      8.88 o 
   2  14   2        2.02        2.99      5.65 o 
  -1  15   2      479.36      528.21     52.48 o 
   0  15   2      554.84      668.16     64.14 o 
  -6   1   3       66.39       78.20     19.21 o 
  -5   1   3      523.16      508.54     25.28 o 
  -4   1   3     1388.91     1433.84     46.12 o 
  -3   1   3     1739.73     1773.57     45.57 o 
  -2   1   3      388.04      410.14     11.70 o 
  -1   1   3      272.41      279.56      7.47 o 
   0   1   3    10018.52    10330.14    532.59 o 
   1   1   3     7645.58     7624.12    217.10 o 
   2   1   3     1582.92     1490.77     36.12 o 
   3   1   3      238.40      224.90      7.02 o 
   4   1   3     1024.74     1048.78     34.64 o 
   5   1   3     1159.07     1244.67     49.01 o 
  -6   2   3     1056.49     1186.83     73.76 o 
  -5   2   3      863.36      764.09     34.40 o 
  -4   2   3       14.95       17.69      2.43 o 
  -3   2   3     5067.17     4714.50    119.97 o 
  -2   2   3     8604.90     8206.82    202.45 o 
  -1   2   3     6889.06     7269.65    192.36 o 
   0   2   3     1120.84     1159.25     33.47 o 
   1   2   3     1336.95     1373.91     39.24 o 
   2   2   3     6283.42     6341.31    172.41 o 
   3   2   3     4530.48     4655.37    151.47 o 
   4   2   3      958.66      896.38     31.58 o 
   5   2   3       44.23       48.46      5.16 o 
  -6   3   3        4.99        0.03      7.75 o 
  -5   3   3      743.15      805.35     34.50 o 
  -4   3   3     1709.41     1771.21     54.16 o 
  -3   3   3     1424.00     1442.86     39.56 o 
  -2   3   3       43.11       49.30      1.76 o 
  -1   3   3     2181.46     2287.48     53.24 o 
   0   3   3     7353.13     7830.25    207.75 o 
   1   3   3     1120.63     1083.65     24.71 o 
   2   3   3     1203.82     1209.07     27.38 o 
   3   3   3       46.18       46.97      2.65 o 
   4   3   3      678.15      675.61     23.82 o 
   5   3   3      792.18      860.33     55.57 o 
  -6   4   3       13.87       16.81     14.06 o 
  -5   4   3       57.60       56.90      5.81 o 
  -4   4   3        2.76       -0.18      2.60 o 
  -3   4   3       61.58       57.96      2.64 o 
  -2   4   3      431.79      489.09     14.14 o 
  -1   4   3      134.37      152.97      3.77 o 
   0   4   3      286.95      329.41      8.32 o 
   1   4   3      168.09      177.61      4.26 o 
   2   4   3      291.99      332.10      9.34 o 
   3   4   3        0.28        2.28      1.96 o 
   4   4   3      111.39      110.52      5.88 o 
   5   4   3       22.48       18.20      5.34 o 
  -5   5   3      348.19      375.16     17.62 o 
  -4   5   3     1343.80     1346.00     41.62 o 
  -3   5   3     1776.31     1812.01     51.41 o 
  -2   5   3       27.33       32.46      1.56 o 
  -1   5   3      120.85      101.61      2.65 o 
   0   5   3     6704.70     6847.77    169.62 o 
   1   5   3     6141.17     6539.44    148.81 o 
   2   5   3      666.62      688.21     17.74 o 
   3   5   3      747.81      733.20     25.43 o 
   4   5   3      306.21      314.69     12.73 o 
   5   5   3      842.16      862.49     58.33 o 
  -5   6   3      971.47      930.90     59.16 o 
  -4   6   3       54.59       53.31      3.78 o 
  -3   6   3     1747.22     1755.94     49.96 o 
  -2   6   3     5437.25     5315.20    133.87 o 
  -1   6   3     5821.03     5558.59    131.91 o 
   0   6   3      390.25      388.02     10.38 o 
   1   6   3      383.21      360.95      9.03 o 
   2   6   3     2549.03     2389.37     62.84 o 
   3   6   3     5968.71     5933.85    201.49 o 
   4   6   3      953.58      926.34     33.98 o 
   5   6   3        4.21        3.37      5.02 o 
  -5   7   3      474.70      510.19     23.19 o 
  -4   7   3      905.96      952.14     31.65 o 
  -3   7   3      978.97      952.22     26.34 o 
  -2   7   3       10.65       11.38      1.76 o 
  -1   7   3      399.78      369.02      9.84 o 
   0   7   3     3997.93     4157.05    113.36 o 
   1   7   3      886.16      891.69     22.67 o 
   2   7   3      902.92      870.84     23.90 o 
   3   7   3      620.60      634.96     22.54 o 
   4   7   3       43.88       50.43      4.36 o 
   5   7   3      350.52      337.86     17.38 o 
  -5   8   3        3.80        2.69      4.95 o 
  -4   8   3       84.39       80.32      4.83 o 
  -3   8   3      131.73      121.39      4.90 o 
  -2   8   3       43.09       47.71      2.62 o 
  -1   8   3        0.78        1.33      1.60 o 
   0   8   3       57.98       69.04      3.10 o 
   1   8   3        0.26        0.55      1.03 o 
   2   8   3      322.67      332.91      9.93 o 
   3   8   3       20.99       20.51      3.11 o 
   4   8   3       39.61       37.09      4.32 o 
   5   8   3        8.31       -1.37      9.95 o 
  -4   9   3     1338.55     1300.56     40.61 o 
  -3   9   3      409.98      428.05     12.19 o 
  -2   9   3      359.49      322.77      9.36 o 
  -1   9   3     1196.24     1133.39     33.96 o 
   0   9   3     3065.89     2797.96     92.19 o 
   1   9   3     1765.01     1795.93     51.31 o 
   2   9   3      195.70      205.05      6.70 o 
   3   9   3       69.98       64.99      4.47 o 
   4   9   3      464.59      441.03     16.81 o 
  -4  10   3        2.58        9.56      3.46 o 
  -3  10   3     1328.31     1310.84     40.87 o 
  -2  10   3     2772.01     2630.42     77.84 o 
  -1  10   3     2344.49     2300.29     68.09 o 
   0  10   3      124.29      127.01      5.90 o 
   1  10   3       41.04       49.91      3.80 o 
   2  10   3     1814.88     1785.33     48.60 o 
   3  10   3     2852.19     2731.51     85.99 o 
   4  10   3      453.82      456.09     17.34 o 
  -4  11   3      162.16      152.78      9.00 o 
  -3  11   3      147.77      149.38      7.22 o 
  -2  11   3      240.90      224.53     12.09 o 
  -1  11   3       82.40       80.46      4.10 o 
   0  11   3     2113.06     2060.57     73.94 o 
   1  11   3      594.35      601.95     27.31 o 
   2  11   3      460.45      468.13     16.69 o 
   3  11   3      245.41      252.15      9.92 o 
   4  11   3      111.50      103.25      8.81 o 
  -3  12   3        1.70        3.00      3.14 o 
  -2  12   3        1.92        3.23      2.40 o 
  -1  12   3      316.38      305.15     11.58 o 
   0  12   3       37.63       45.83      4.02 o 
   1  12   3        3.40        1.34      3.26 o 
   2  12   3      283.25      302.80     11.84 o 
   3  12   3        9.79        9.51      4.81 o 
  -3  13   3      121.61      103.18      7.43 o 
  -2  13   3      244.01      221.11     11.12 o 
  -1  13   3      878.22      779.71     26.36 o 
   0  13   3      760.05      780.72     26.40 o 
   1  13   3      976.76      992.59     38.09 o 
   2  13   3      162.46      180.79      8.96 o 
  -2  14   3      919.91     1013.89     89.52 o 
  -1  14   3     1331.95     1232.05     44.40 o 
   0  14   3        3.78       -0.77      3.76 o 
   1  14   3       24.76       20.30      4.32 o 
   2  14   3      873.40      982.97    126.74 o 
   0  15   3      351.28      357.74     38.76 o 
  -6   0   4      921.98      981.31    103.58 o 
  -5   0   4     1790.20     1910.04     95.64 o 
  -4   0   4     1551.49     1440.68     86.84 o 
  -3   0   4       18.15       21.14      2.16 o 
  -2   0   4     4883.30     5325.53    169.43 o 
  -1   0   4    28886.07    25293.37    908.03 o 
   0   0   4     6916.62     7469.12    245.50 o 
   1   0   4      253.23      241.99     10.98 o 
   2   0   4     1946.68     1888.48     74.41 o 
   3   0   4     4656.08     4494.23    192.04 o 
   4   0   4     2311.30     2038.79    107.78 o 
   5   0   4      198.57      199.46     13.45 o 
  -6   1   4      111.62      127.68     14.34 o 
  -5   1   4      108.86       98.59      6.89 o 
  -4   1   4     1580.86     1738.80     55.23 o 
  -3   1   4     2559.12     2589.23     69.34 o 
  -2   1   4     1093.41     1084.15     27.94 o 
  -1   1   4      103.54      111.35      3.84 o 
   0   1   4     1208.13     1398.26     42.62 o 
   1   1   4     5133.56     4566.31    126.16 o 
   2   1   4     2303.26     2238.25     55.56 o 
   3   1   4      958.80      947.41     31.48 o 
   4   1   4      101.94      107.98      5.42 o 
   5   1   4      553.35      596.76     22.28 o 
  -6   2   4        5.66        0.51      8.63 o 
  -5   2   4       25.63       24.10      6.19 o 
  -4   2   4       26.17       30.11      2.63 o 
  -3   2   4        9.08        9.08      1.49 o 
  -2   2   4      137.91      150.07      4.31 o 
  -1   2   4       79.85       93.54      2.46 o 
   0   2   4       91.05       93.55      4.11 o 
   1   2   4      220.86      235.18      5.90 o 
   2   2   4       10.21       10.27      1.00 o 
   3   2   4        2.99        6.12      1.83 o 
   4   2   4        8.08        5.42      2.74 o 
   5   2   4       36.58       33.88      4.89 o 
  -6   3   4       81.66       80.95     14.41 o 
  -5   3   4      231.44      214.91     13.72 o 
  -4   3   4     1526.97     1582.55     43.03 o 
  -3   3   4     1259.58     1294.76     34.73 o 
  -2   3   4     2157.12     2210.14     51.55 o 
  -1   3   4       42.00       43.79      1.69 o 
   0   3   4     1067.64     1065.50     31.23 o 
   1   3   4     2932.08     3120.85     83.28 o 
   2   3   4     4020.93     4121.89     97.36 o 
   3   3   4      950.43      918.76     25.72 o 
   4   3   4      514.90      486.24     17.77 o 
   5   3   4      197.70      197.31     12.37 o 
  -5   4   4     1540.69     1584.83     79.69 o 
  -4   4   4     1405.82     1412.05     45.37 o 
  -3   4   4       27.42       33.98      2.74 o 
  -2   4   4     4962.40     5095.97    133.36 o 
  -1   4   4     8859.42     8728.13    246.42 o 
   0   4   4     8215.08     8493.28    203.97 o 
   1   4   4      102.59       78.77      2.52 o 
   2   4   4      758.37      733.23     20.73 o 
   3   4   4     3010.34     2699.91     82.57 o 
   4   4   4     2452.79     2482.05     84.01 o 
   5   4   4      649.48      674.12     32.48 o 
  -5   5   4       16.46       22.60      4.96 o 
  -4   5   4     1133.03     1100.55     35.82 o 
  -3   5   4     1793.67     1775.18     51.08 o 
  -2   5   4     2223.80     2257.57     55.65 o 
  -1   5   4        2.39        2.27      0.91 o 
   0   5   4     1468.76     1525.26     38.32 o 
   1   5   4     5068.70     5347.75    136.72 o 
   2   5   4     1011.39      986.42     23.59 o 
   3   5   4      801.84      800.30     25.61 o 
   4   5   4      492.90      478.72     20.84 o 
   5   5   4      194.62      183.69     15.10 o 
  -5   6   4       92.65       90.37      7.92 o 
  -4   6   4        2.97        1.01      2.99 o 
  -3   6   4       25.43       29.82      2.75 o 
  -2   6   4       27.22       26.49      2.28 o 
  -1   6   4      668.81      719.59     18.46 o 
   0   6   4       17.82       26.32      1.43 o 
   1   6   4       80.16       83.36      3.44 o 
   2   6   4       91.57       82.41      3.11 o 
   3   6   4      252.15      239.67      8.64 o 
   4   6   4        0.43        4.50      3.46 o 
   5   6   4        0.15        1.08      4.53 o 
  -5   7   4       70.70       70.27      6.93 o 
  -4   7   4      661.61      687.24     26.27 o 
  -3   7   4     2187.18     2158.78     65.47 o 
  -2   7   4     1216.26     1186.10     32.64 o 
  -1   7   4      229.85      239.79      7.24 o 
   0   7   4      954.07      912.02     25.43 o 
   1   7   4     4992.57     4919.50    147.82 o 
   2   7   4     2602.01     2640.49     70.89 o 
   3   7   4       21.40       25.59      2.98 o 
   4   7   4      196.34      189.30      8.47 o 
   5   7   4      143.95      167.23     39.96 o 
  -5   8   4     1242.27     1228.27    111.65 o 
  -4   8   4      693.69      660.03     21.18 o 
  -3   8   4       77.42       67.44      3.95 o 
  -2   8   4     2607.80     2611.17     67.83 o 
  -1   8   4     4015.43     3821.29    110.75 o 
   0   8   4     3250.47     3344.86    110.02 o 
   1   8   4       10.42       11.70      2.22 o 
   2   8   4       33.03       39.70      3.13 o 
   3   8   4     1869.27     1902.01     65.22 o 
   4   8   4     2581.73     2421.99     83.14 o 
   5   8   4      381.80      377.64     37.39 o 
  -4   9   4      484.98      518.45     17.09 o 
  -3   9   4     1073.08     1044.28     32.69 o 
  -2   9   4      404.06      384.61     10.91 o 
  -1   9   4       13.62       15.40      2.59 o 
   0   9   4       22.00       22.95      2.79 o 
   1   9   4     4007.98     4036.97    131.14 o 
   2   9   4      621.46      667.99     21.60 o 
   3   9   4      125.30      131.54      7.82 o 
   4   9   4      156.94      166.84      8.12 o 
  -4  10   4       59.82       61.15      4.60 o 
  -3  10   4        8.18       11.01      2.87 o 
  -2  10   4       18.20       12.75      2.25 o 
  -1  10   4        3.50        3.83      2.65 o 
   0  10   4        3.53        9.68      2.72 o 
   1  10   4      292.94      295.50     10.88 o 
   2  10   4      114.12      112.76      5.70 o 
   3  10   4       87.32      111.04      7.80 o 
   4  10   4        2.21        3.61      3.20 o 
  -4  11   4      396.85      395.95     15.27 o 
  -3  11   4     1402.92     1300.82     42.52 o 
  -2  11   4      427.54      413.92     15.40 o 
  -1  11   4      484.29      437.53     16.49 o 
   0  11   4     2048.77     1987.45     64.47 o 
   1  11   4     1241.83     1276.92     42.11 o 
   2  11   4      998.28      988.53     33.10 o 
   3  11   4      165.07      152.67      8.45 o 
  -3  12   4       54.38       60.03      4.48 o 
  -2  12   4     1736.80     1655.54     63.49 o 
  -1  12   4     1407.55     1348.45     44.10 o 
   0  12   4     1606.89     1452.57     52.09 o 
   1  12   4      109.02      109.49      6.38 o 
   2  12   4      298.77      290.94     11.50 o 
   3  12   4      741.57      721.03     28.87 o 
  -3  13   4       85.36       86.78     15.09 o 
  -2  13   4      102.93      118.54      7.70 o 
  -1  13   4      230.06      219.61     10.02 o 
   0  13   4      289.57      274.82     12.23 o 
   1  13   4      573.87      585.71     22.07 o 
   2  13   4      240.04      249.01     10.59 o 
  -1  14   4      100.63       89.93      6.89 o 
   0  14   4      119.03      130.83      7.56 o 
   1  14   4        9.00        8.74      4.43 o 
   2  14   4        4.91       -4.20     10.05 o 
   0  15   4      192.11      199.28     27.10 o 
  -6   1   5      686.98      713.89     97.41 o 
  -5   1   5      177.26      183.01      9.16 o 
  -4   1   5      265.28      279.26      9.03 o 
  -3   1   5     4558.27     4329.29    115.69 o 
  -2   1   5     2406.82     2225.44     55.83 o 
  -1   1   5     1081.31     1042.12     27.69 o 
   0   1   5       11.15       16.15      1.08 o 
   1   1   5     1940.41     1781.10     46.95 o 
   2   1   5     2335.94     2173.73     58.49 o 
   3   1   5     1307.12     1264.71     38.22 o 
   4   1   5      632.12      615.88     19.50 o 
   5   1   5      303.21      293.47     12.32 o 
  -6   2   5      488.06      550.16     46.30 o 
  -5   2   5     1240.85     1268.69     49.92 o 
  -4   2   5     2408.08     2437.73     81.71 o 
  -3   2   5     2421.79     2424.91     67.61 o 
  -2   2   5       39.93       36.26      1.64 o 
  -1   2   5     4265.32     4089.98    124.10 o 
   0   2   5    18851.90    19069.64    880.12 o 
   1   2   5     9221.02     8923.31    235.64 o 
   2   2   5        2.88        4.70      1.35 o 
   3   2   5      979.68      950.13     32.83 o 
   4   2   5     2395.53     2214.86     85.47 o 
   5   2   5     1087.98     1147.61     60.40 o 
  -5   3   5       93.11       88.11      7.07 o 
  -4   3   5      120.00      118.70      5.48 o 
  -3   3   5     3076.11     3059.73     83.51 o 
  -2   3   5     1618.26     1646.88     45.76 o 
  -1   3   5     2592.59     2889.86     76.17 o 
   0   3   5       60.28       61.69      3.58 o 
   1   3   5      364.76      330.03      8.39 o 
   2   3   5     3949.58     3728.75    101.80 o 
   3   3   5     1100.67     1126.64     36.23 o 
   4   3   5      822.78      790.60     33.67 o 
   5   3   5      481.63      487.36     20.12 o 
  -5   4   5        4.64        8.68      5.76 o 
  -4   4   5      108.91      112.78      5.06 o 
  -3   4   5        5.10        6.48      1.74 o 
  -2   4   5       50.72       58.00      2.63 o 
  -1   4   5       61.12       61.81      3.76 o 
   0   4   5      505.87      528.23     15.21 o 
   1   4   5       54.38       57.82      2.95 o 
   2   4   5       21.07       18.30      1.25 o 
   3   4   5       96.53      108.47      6.62 o 
   4   4   5      231.96      245.11     10.01 o 
   5   4   5       17.29       14.34      4.16 o 
  -5   5   5       63.38       60.54      6.57 o 
  -4   5   5      174.94      162.39      7.17 o 
  -3   5   5     2002.62     1919.93     62.78 o 
  -2   5   5     3351.88     3331.20     80.09 o 
  -1   5   5      572.54      517.31     14.97 o 
   0   5   5      537.93      618.13     14.69 o 
   1   5   5     2408.61     2422.95     67.52 o 
   2   5   5     2580.25     2580.42     71.64 o 
   3   5   5     1949.45     1871.33     64.28 o 
   4   5   5       18.65       21.15      3.53 o 
   5   5   5       88.57       94.01      7.09 o 
  -5   6   5     1344.97     1385.18     53.70 o 
  -4   6   5     2794.69     2807.27     98.66 o 
  -3   6   5      872.76      883.08     36.68 o 
  -2   6   5      125.95      121.60      4.58 o 
  -1   6   5     5626.56     5696.01    176.33 o 
   0   6   5     6167.71     6342.37    157.11 o 
   1   6   5     3195.97     3404.42     96.22 o 
   2   6   5       51.57       52.99      2.96 o 
   3   6   5       24.22       25.78      2.77 o 
   4   6   5     1742.87     1707.76     66.13 o 
   5   6   5     1197.41     1129.95     44.35 o 
  -5   7   5        1.36        0.85      4.79 o 
  -4   7   5       26.01       29.91      3.63 o 
  -3   7   5      873.65      863.79     28.76 o 
  -2   7   5     2170.00     2212.95     60.43 o 
  -1   7   5      659.97      659.43     20.00 o 
   0   7   5       81.82       80.51      3.16 o 
   1   7   5      143.79      153.16      5.34 o 
   2   7   5     3643.23     3526.68    103.89 o 
   3   7   5      950.42      929.18     36.26 o 
   4   7   5       57.55       69.66      5.47 o 
   5   7   5      100.31      136.17     19.21 o 
  -5   8   5        8.62       19.70      9.78 o 
  -4   8   5       20.02       24.85      3.39 o 
  -3   8   5      141.74      123.55      5.54 o 
  -2   8   5      165.79      164.65      5.59 o 
  -1   8   5        2.77        4.60      1.86 o 
   0   8   5       89.29       98.72      5.94 o 
   1   8   5        0.39        0.82      2.06 o 
   2   8   5       42.36       46.96      3.44 o 
   3   8   5       18.07       15.77      2.28 o 
   4   8   5       52.86       68.02      5.39 o 
  -4   9   5      221.00      215.91      8.58 o 
  -3   9   5      591.09      576.81     18.72 o 
  -2   9   5     1954.36     1859.86     62.79 o 
  -1   9   5     1093.33     1042.12     34.66 o 
   0   9   5      378.61      368.78     12.91 o 
   1   9   5     1926.38     1860.40     57.28 o 
   2   9   5     1681.74     1686.24     55.74 o 
   3   9   5     1273.09     1291.82     50.16 o 
   4   9   5       39.96       49.49      6.05 o 
  -4  10   5     1065.58     1017.33     32.05 o 
  -3  10   5     1129.75     1016.63     31.68 o 
  -2  10   5      254.51      244.60     11.25 o 
  -1  10   5     2966.50     2771.75     89.22 o 
   0  10   5     2156.24     2073.91     67.14 o 
   1  10   5     1680.22     1623.45     56.96 o 
   2  10   5       25.18       21.22      3.43 o 
   3  10   5      178.37      178.33      9.63 o 
   4  10   5      743.10      740.31     39.70 o 
  -4  11   5      154.14      141.34      7.53 o 
  -3  11   5      322.37      310.43     11.59 o 
  -2  11   5      749.87      784.75     31.36 o 
  -1  11   5      245.74      220.75      9.54 o 
   0  11   5       42.27       40.45      4.09 o 
   1  11   5      294.50      275.26     11.29 o 
   2  11   5      901.00      882.51     29.55 o 
   3  11   5      342.41      389.39     20.26 o 
  -3  12   5       40.76       43.62      5.47 o 
  -2  12   5       32.88       34.71      4.76 o 
  -1  12   5        0.87        4.33      3.81 o 
   0  12   5      175.02      156.33      7.84 o 
   1  12   5        0.62        1.15      3.64 o 
   2  12   5        3.15       -3.75      4.04 o 
   3  12   5       57.77       57.39      6.24 o 
  -2  13   5     1354.51     1178.53     61.33 o 
  -1  13   5      179.79      187.17      9.96 o 
   0  13   5       30.77       38.56      4.64 o 
   1  13   5      427.30      450.35     24.93 o 
   2  13   5      760.84      766.87     28.39 o 
  -1  14   5      663.53      690.77     28.27 o 
   0  14   5     1551.77     1524.96     59.49 o 
   1  14   5      773.95      708.59     26.48 o 
   2  14   5       51.73       70.66     20.92 o 
  -6   0   6       14.46       12.85      8.79 o 
  -5   0   6     2287.68     2209.33    112.13 o 
  -4   0   6     1105.99     1084.32     47.57 o 
  -3   0   6     3363.43     3378.08    130.73 o 
  -2   0   6     3376.48     3354.50    114.65 o 
  -1   0   6      386.38      405.28     15.57 o 
   0   0   6     5112.27     5216.66    173.05 o 
   1   0   6     6722.94     6233.59    445.45 o 
   2   0   6     9710.83     8506.62    398.64 o 
   3   0   6      121.62      139.27      7.67 o 
   4   0   6      556.34      529.78     24.31 o 
   5   0   6     1101.24     1111.43     56.79 o 
  -6   1   6      159.47      193.82     18.76 o 
  -5   1   6     1617.03     1650.85     59.65 o 
  -4   1   6      186.09      194.41      7.87 o 
  -3   1   6      504.03      501.42     14.20 o 
  -2   1   6     6920.75     6815.25    172.72 o 
  -1   1   6     1374.56     1278.23     34.28 o 
   0   1   6     2947.42     3150.36     94.72 o 
   1   1   6      321.01      343.65      9.41 o 
   2   1   6     1029.88      915.73     27.60 o 
   3   1   6     1461.25     1415.16     44.00 o 
   4   1   6      834.33      833.84     25.88 o 
   5   1   6      502.79      486.03     27.34 o 
  -5   2   6       31.88       38.42      5.41 o 
  -4   2   6       86.55       94.83      4.72 o 
  -3   2   6        0.43        1.09      1.67 o 
  -2   2   6      156.45      193.28      5.85 o 
  -1   2   6        0.03       -0.75      0.75 o 
   0   2   6      906.32     1147.25     43.09 o 
   1   2   6      402.61      424.14     12.30 o 
   2   2   6       70.70       72.92      2.81 o 
   3   2   6       49.90       54.81      3.19 o 
   4   2   6       56.95       62.80      5.26 o 
   5   2   6       76.47      101.76      7.78 o 
  -5   3   6      773.09      811.36     35.33 o 
  -4   3   6       97.27       94.67      4.88 o 
  -3   3   6       44.72       45.45      2.78 o 
  -2   3   6     5802.00     5756.58    134.55 o 
  -1   3   6     7153.41     7826.58    206.02 o 
   0   3   6       19.76       19.01      1.87 o 
   1   3   6      245.99      267.95      6.90 o 
   2   3   6     2107.78     1996.42     54.19 o 
   3   3   6     2455.00     2266.54     79.26 o 
   4   3   6      577.76      604.40     27.94 o 
   5   3   6       19.14       22.73      4.25 o 
  -5   4   6      710.27      742.79     39.55 o 
  -4   4   6     2377.00     2253.64     72.11 o 
  -3   4   6     3910.50     3988.84    120.95 o 
  -2   4   6     1366.82     1386.51     32.40 o 
  -1   4   6       65.94       57.00      2.02 o 
   0   4   6     5681.20     5969.39    161.31 o 
   1   4   6    10374.97    10119.54    279.68 o 
   2   4   6     2670.82     2513.56     92.29 o 
   3   4   6       96.83       92.55      4.49 o 
   4   4   6       81.68       84.79      5.35 o 
   5   4   6     1358.44     1385.38     52.72 o 
  -5   5   6      745.11      707.34     37.73 o 
  -4   5   6        1.54       -0.29      3.29 o 
  -3   5   6      129.69      129.21      5.14 o 
  -2   5   6     2658.84     2712.05     61.45 o 
  -1   5   6     1942.50     1929.86     47.79 o 
   0   5   6      417.74      399.21     10.41 o 
   1   5   6        7.86        9.09      1.14 o 
   2   5   6       24.31       23.72      2.36 o 
   3   5   6     2571.68     2796.36    106.42 o 
   4   5   6      790.88      805.22     28.64 o 
   5   5   6       91.35       85.42      6.42 o 
  -5   6   6        3.68       -0.97      5.36 o 
  -4   6   6       15.36       16.14      3.36 o 
  -3   6   6        0.52        5.81      2.12 o 
  -2   6   6      222.14      209.92      8.28 o 
  -1   6   6      640.40      661.60     17.40 o 
   0   6   6      253.90      262.99      6.61 o 
   1   6   6        1.66        1.95      1.36 o 
   2   6   6       47.58       52.09      3.17 o 
   3   6   6       72.52       75.12      4.27 o 
   4   6   6       30.34       25.53      3.50 o 
   5   6   6       10.59       16.65      5.60 o 
  -5   7   6      429.63      403.47     19.61 o 
  -4   7   6      126.95      127.77      6.31 o 
  -3   7   6      430.35      450.56     15.44 o 
  -2   7   6     1530.40     1489.59     48.32 o 
  -1   7   6     2800.68     2743.02     78.34 o 
   0   7   6      851.07      884.60     23.58 o 
   1   7   6      256.62      250.66      8.45 o 
   2   7   6     2450.26     2511.59     79.76 o 
   3   7   6      895.37      908.51     35.57 o 
   4   7   6      860.82      893.83     35.30 o 
  -5   8   6      357.51      369.65     19.01 o 
  -4   8   6     1985.29     1965.71     79.92 o 
  -3   8   6     2190.64     1992.56     61.00 o 
  -2   8   6     1726.03     1642.72     62.71 o 
  -1   8   6      569.67      597.99     20.43 o 
   0   8   6     4140.21     4067.82    114.94 o 
   1   8   6     3883.48     3983.42    120.27 o 
   2   8   6     1239.17     1286.09     42.36 o 
   3   8   6       17.82       18.78      4.90 o 
   4   8   6      344.48      357.31     18.67 o 
  -4   9   6       78.42       88.08      5.59 o 
  -3   9   6      362.22      349.16     11.96 o 
  -2   9   6      612.81      638.73     22.40 o 
  -1   9   6     1263.10     1257.88     48.11 o 
   0   9   6      455.27      489.53     21.84 o 
   1   9   6       23.92       25.81      3.10 o 
   2   9   6      448.10      477.62     17.05 o 
   3   9   6      656.65      693.78     28.23 o 
   4   9   6      462.92      497.02     26.49 o 
  -4  10   6       28.14       26.41      3.65 o 
  -3  10   6       69.40       68.73      5.14 o 
  -2  10   6       84.61       80.06      5.40 o 
  -1  10   6       97.57       96.44      6.11 o 
   0  10   6        3.41        3.50      2.98 o 
   1  10   6      209.10      219.52      9.41 o 
   2  10   6        3.40        7.60      3.45 o 
   3  10   6       31.07       27.86      4.87 o 
   4  10   6       11.48       17.84     15.78 o 
  -4  11   6        6.03        9.21      4.87 o 
  -3  11   6      187.38      177.56      8.97 o 
  -2  11   6      757.82      774.38     28.45 o 
  -1  11   6     1525.38     1432.63     55.74 o 
   0  11   6      429.60      449.97     17.03 o 
   1  11   6        5.67        5.69      3.46 o 
   2  11   6      429.24      454.61     17.48 o 
   3  11   6      753.58      797.33     36.04 o 
  -3  12   6      903.61      918.64     37.16 o 
  -2  12   6      544.64      531.33     22.24 o 
  -1  12   6      164.58      164.75      8.88 o 
   0  12   6     1122.08     1080.97     41.36 o 
   1  12   6     2046.02     2114.32     74.68 o 
   2  12   6      706.96      710.02     28.11 o 
   3  12   6       20.28       22.87      8.63 o 
  -2  13   6      300.24      285.66     13.58 o 
  -1  13   6      707.23      721.95     34.44 o 
   0  13   6      176.70      166.15      9.18 o 
   1  13   6        8.06        9.02      4.12 o 
   2  13   6      201.69      195.32     10.61 o 
  -1  14   6        1.84        0.46      4.85 o 
   0  14   6       81.17       76.34      6.43 o 
   1  14   6       90.81       83.85      8.09 o 
  -5   1   7      757.63      896.62     33.38 o 
  -4   1   7     1716.73     1781.62     62.54 o 
  -3   1   7      132.37      137.23      4.97 o 
  -2   1   7      229.64      224.96      7.89 o 
  -1   1   7     6204.38     6195.85    197.02 o 
   0   1   7     5951.35     5586.61    149.37 o 
   1   1   7      462.94      433.21     12.44 o 
   2   1   7        2.56        2.65      1.34 o 
   3   1   7     1201.43     1051.27     33.63 o 
   4   1   7     1299.56     1240.90     38.01 o 
   5   1   7      411.47      381.90     18.88 o 
  -6   2   7      315.90      284.00     27.78 o 
  -5   2   7       46.99       58.01      8.31 o 
  -4   2   7     3267.56     3148.04    103.31 o 
  -3   2   7     2341.22     2224.64     64.42 o 
  -2   2   7     5489.42     5612.59    136.61 o 
  -1   2   7     1545.85     1566.49     43.20 o 
   0   2   7      399.93      403.38     13.49 o 
   1   2   7     6111.97     5409.07    154.91 o 
   2   2   7     4408.64     4373.88    147.79 o 
   3   2   7     3002.31     2699.62     80.51 o 
   4   2   7      215.51      216.29      9.19 o 
   5   2   7      105.76       97.53      7.09 o 
  -5   3   7      739.88      764.37     31.06 o 
  -4   3   7     1808.93     1675.72     62.11 o 
  -3   3   7       26.38       27.69      2.29 o 
  -2   3   7     1144.02     1129.70     31.34 o 
  -1   3   7     4156.77     4032.25    129.10 o 
   0   3   7     1861.52     1902.82     60.75 o 
   1   3   7      445.20      440.82     12.70 o 
   2   3   7        5.04        4.08      1.85 o 
   3   3   7      335.78      328.67     11.14 o 
   4   3   7      825.04      927.69     45.06 o 
   5   3   7      678.85      632.59     23.10 o 
  -5   4   7        9.05        4.26      5.55 o 
  -4   4   7        0.15       -2.70      2.94 o 
  -3   4   7      638.62      659.65     22.20 o 
  -2   4   7      240.47      254.56      7.55 o 
  -1   4   7       35.87       40.28      1.72 o 
   0   4   7     1035.59     1128.08     31.13 o 
   1   4   7      466.07      519.69     13.65 o 
   2   4   7        0.28        4.42      2.00 o 
   3   4   7       26.93       30.67      2.65 o 
   4   4   7      161.02      153.23      8.58 o 
   5   4   7       12.37       11.57      4.12 o 
  -5   5   7      877.58      861.12     35.42 o 
  -4   5   7      852.92      788.32     27.31 o 
  -3   5   7       65.95       60.37      3.71 o 
  -2   5   7       57.36       62.26      2.83 o 
  -1   5   7     4661.68     4744.97    136.49 o 
   0   5   7     4112.31     4386.59    119.19 o 
   1   5   7      446.14      411.92     11.02 o 
   2   5   7       17.41       17.04      2.61 o 
   3   5   7     1347.62     1310.40     45.23 o 
   4   5   7     1196.09     1119.85     39.01 o 
   5   5   7      172.12      215.49     12.47 o 
  -5   6   7       40.48       42.34      5.62 o 
  -4   6   7     1024.84      991.41     36.55 o 
  -3   6   7     3576.44     3425.36    100.60 o 
  -2   6   7     2544.47     2313.16     74.13 o 
  -1   6   7     1951.08     2005.47     67.73 o 
   0   6   7      249.26      260.25      6.91 o 
   1   6   7     3730.45     3658.72    102.63 o 
   2   6   7     5625.70     5599.54    213.07 o 
   3   6   7      913.52      896.17     35.52 o 
   4   6   7        0.34       -1.86      2.69 o 
   5   6   7      252.34      290.53     15.69 o 
  -5   7   7      547.49      543.55     25.56 o 
  -4   7   7      477.94      468.91     18.19 o 
  -3   7   7       77.16       74.38      4.26 o 
  -2   7   7      551.67      536.29     22.06 o 
  -1   7   7     2588.40     2456.31     74.59 o 
   0   7   7      784.99      757.07     21.53 o 
   1   7   7      314.20      322.52     10.09 o 
   2   7   7        0.66        1.42      2.92 o 
   3   7   7      206.70      210.56     10.24 o 
   4   7   7      575.00      598.26     29.05 o 
  -5   8   7        0.39        1.72      7.27 o 
  -4   8   7        0.43       -0.53      2.98 o 
  -3   8   7       49.05       52.73      4.60 o 
  -2   8   7       13.97       18.45      3.05 o 
  -1   8   7      170.86      160.83      7.00 o 
   0   8   7      348.99      353.35     11.57 o 
   1   8   7       20.57       23.36      2.60 o 
   2   8   7       27.91       32.71      3.40 o 
   3   8   7       44.22       48.45      6.73 o 
   4   8   7        2.57        1.53      5.74 o 
  -4   9   7      850.46      836.73     26.86 o 
  -3   9   7        5.36        5.64      3.63 o 
  -2   9   7      435.06      409.89     15.15 o 
  -1   9   7     1623.99     1535.39     54.73 o 
   0   9   7     1872.74     1867.54     76.59 o 
   1   9   7      359.86      394.64     23.18 o 
   2   9   7       14.47       15.79      3.68 o 
   3   9   7      608.57      597.39     28.49 o 
   4   9   7      334.36      368.06     19.74 o 
  -4  10   7      352.35      363.18     15.06 o 
  -3  10   7     2007.36     1926.17     64.91 o 
  -2  10   7     1775.09     1684.06     60.15 o 
  -1  10   7      701.42      714.53     44.22 o 
   0  10   7      372.40      383.65     14.72 o 
   1  10   7     1202.76     1234.93     43.93 o 
   2  10   7     2887.85     3051.72    107.15 o 
   3  10   7      568.30      655.39     31.25 o 
  -4  11   7      183.74      213.69     31.21 o 
  -3  11   7       47.51       45.07      5.16 o 
  -2  11   7      110.97      103.75      6.49 o 
  -1  11   7      732.78      702.65     31.40 o 
   0  11   7      814.80      806.20     42.48 o 
   1  11   7      426.97      448.44     21.04 o 
   2  11   7       40.37       47.04      5.35 o 
   3  11   7      264.15      293.57     13.96 o 
  -3  12   7        5.10        1.33      4.57 o 
  -2  12   7       51.80       47.58      5.38 o 
  -1  12   7       89.06       95.54      7.49 o 
   0  12   7        0.29       -0.74      3.76 o 
   1  12   7      103.60      103.36      6.45 o 
   2  12   7      117.82      125.47     10.45 o 
   3  12   7        3.01        7.89     10.29 o 
  -2  13   7      309.88      328.40     15.13 o 
  -1  13   7      876.25      869.98     37.64 o 
   0  13   7      794.31      803.36     36.18 o 
   1  13   7      160.96      165.52     10.22 o 
   2  13   7        4.10        9.95      8.05 o 
  -1  14   7      174.29      170.13     18.18 o 
   0  14   7      110.76      121.80     15.21 o 
   1  14   7      475.24      493.10     37.16 o 
  -5   0   8      296.82      313.34     18.90 o 
  -4   0   8       26.66       32.78      4.55 o 
  -3   0   8     3170.73     3122.98    152.04 o 
  -2   0   8     5206.70     4208.48    191.39 o 
  -1   0   8     8751.02     8686.75    295.24 o 
   0   0   8      501.33      482.86     19.45 o 
   1   0   8      669.67      687.97     27.62 o 
   2   0   8     4904.18     4679.96    208.28 o 
   3   0   8     3439.22     3446.89    145.75 o 
   4   0   8      755.14      682.51     38.67 o 
   5   0   8      141.26      114.67     10.21 o 
  -5   1   8       52.11       60.54      5.58 o 
  -4   1   8     2446.60     2418.41     74.36 o 
  -3   1   8     1591.64     1637.39     50.11 o 
  -2   1   8        1.89        2.34      1.01 o 
  -1   1   8      959.19     1069.17     32.19 o 
   0   1   8     2659.28     2548.29     68.21 o 
   1   1   8     4525.29     4500.19    183.80 o 
   2   1   8       32.94       24.56      1.90 o 
   3   1   8       21.76       26.83      2.62 o 
   4   1   8      368.78      371.95     14.65 o 
   5   1   8      683.85      657.31     26.18 o 
  -5   2   8       62.95       55.60      5.34 o 
  -4   2   8       78.91       77.74      4.79 o 
  -3   2   8      116.52      113.82      4.61 o 
  -2   2   8      218.41      265.40      8.63 o 
  -1   2   8      151.38      206.26      7.32 o 
   0   2   8      175.80      231.50      6.47 o 
   1   2   8      382.17      367.63     10.94 o 
   2   2   8        8.12       11.76      1.47 o 
   3   2   8       94.71      105.85      5.20 o 
   4   2   8        3.82        0.48      2.64 o 
   5   2   8       22.30       20.60      7.47 o 
  -5   3   8      794.62      723.56     29.41 o 
  -4   3   8      589.63      657.94     31.47 o 
  -3   3   8     1607.76     1506.38     48.75 o 
  -2   3   8      123.15      123.56      4.52 o 
  -1   3   8      415.56      401.56     12.22 o 
   0   3   8     3883.45     4257.75    145.33 o 
   1   3   8     2635.47     2557.81     74.53 o 
   2   3   8      876.24      898.28     31.49 o 
   3   3   8       22.74       23.09      2.40 o 
   4   3   8      704.85      674.28     24.05 o 
   5   3   8      578.18      607.34     25.91 o 
  -5   4   8      575.88      559.39     24.89 o 
  -4   4   8       72.46       85.29      8.54 o 
  -3   4   8     4154.82     4044.30    114.83 o 
  -2   4   8     3462.07     3254.02    114.49 o 
  -1   4   8     3672.71     3542.80     95.47 o 
   0   4   8     1596.17     1675.54     50.63 o 
   1   4   8      503.77      470.98     14.61 o 
   2   4   8     3849.44     3829.61    132.25 o 
   3   4   8     2433.41     2243.13     70.41 o 
   4   4   8     1071.76     1074.71     39.83 o 
   5   4   8       22.75       25.41      7.19 o 
  -5   5   8      257.41      264.19     15.64 o 
  -4   5   8     1123.30     1105.94     39.29 o 
  -3   5   8     1360.54     1320.38     42.80 o 
  -2   5   8      311.84      316.81     11.15 o 
  -1   5   8     2179.29     2176.05     57.37 o 
   0   5   8     3708.38     3878.08    112.45 o 
   1   5   8      731.50      706.52     19.72 o 
   2   5   8      310.28      328.17     14.84 o 
   3   5   8       21.49       19.34      3.71 o 
   4   5   8      408.66      434.40     16.32 o 
   5   5   8      153.12      201.41     11.73 o 
  -5   6   8       17.63       18.87      5.02 o 
  -4   6   8       11.95       13.44      3.40 o 
  -3   6   8       18.30       16.76      2.68 o 
  -2   6   8      884.74      865.73     32.85 o 
  -1   6   8       46.18       53.12      2.95 o 
   0   6   8        1.38        0.20      1.49 o 
   1   6   8      157.19      166.57      5.84 o 
   2   6   8        4.31        5.87      3.04 o 
   3   6   8       18.81       24.43      4.06 o 
   4   6   8        5.42        7.01      4.47 o 
  -5   7   8      489.79      511.89     24.38 o 
  -4   7   8      935.91      910.91     37.09 o 
  -3   7   8     1420.44     1364.44     49.61 o 
  -2   7   8        3.31        2.77      2.37 o 
  -1   7   8       83.46       77.92      3.67 o 
   0   7   8     4313.63     4486.29    122.27 o 
   1   7   8     2159.69     2199.54     67.54 o 
   2   7   8      150.17      174.62      7.88 o 
   3   7   8       95.85       91.05      6.34 o 
   4   7   8      309.04      301.76     14.17 o 
  -4   8   8        0.28        2.00      2.83 o 
  -3   8   8     1343.85     1366.15     65.27 o 
  -2   8   8     3104.73     2900.99     87.55 o 
  -1   8   8     1945.14     1913.20     61.06 o 
   0   8   8      326.72      312.51     11.00 o 
   1   8   8       53.90       61.09      3.46 o 
   2   8   8     1274.15     1374.80     53.32 o 
   3   8   8     2978.30     2950.18    158.22 o 
   4   8   8      442.08      428.32     22.22 o 
  -4   9   8      528.37      489.65     20.70 o 
  -3   9   8      316.44      327.91     13.86 o 
  -2   9   8       60.39       58.77      4.91 o 
  -1   9   8       56.17       57.63      4.32 o 
   0   9   8     2784.69     2555.24    173.56 o 
   1   9   8      504.14      528.91     18.64 o 
   2   9   8      203.99      227.05     11.21 o 
   3   9   8       24.64       34.03      7.77 o 
  -4  10   8       11.31       12.63      4.74 o 
  -3  10   8        1.43       -0.34      3.82 o 
  -2  10   8       16.50       16.58      3.88 o 
  -1  10   8        4.44        8.34      3.48 o 
   0  10   8      212.79      207.28      9.93 o 
   1  10   8      129.69      146.43      7.92 o 
   2  10   8        0.82       -2.73      4.21 o 
   3  10   8       53.23       54.89      6.96 o 
  -3  11   8      832.33      761.71     31.96 o 
  -2  11   8       34.95       38.71      4.56 o 
  -1  11   8      615.88      609.39     29.21 o 
   0  11   8     1318.99     1357.84     58.47 o 
   1  11   8     1076.10     1120.48     50.74 o 
   2  11   8      161.83      155.44     10.08 o 
   3  11   8       75.26       80.74     13.45 o 
  -3  12   8      633.26      624.96     38.45 o 
  -2  12   8     1197.77     1210.86     47.22 o 
  -1  12   8     1369.25     1322.15     57.55 o 
   0  12   8      228.16      219.46     11.06 o 
   1  12   8      425.46      456.44     21.49 o 
   2  12   8      283.92      286.31     13.46 o 
  -2  13   8       15.08        8.70      6.53 o 
  -1  13   8       49.04       48.95      5.56 o 
   0  13   8      372.54      395.69     33.62 o 
   1  13   8      413.52      444.81     24.11 o 
   2  13   8      197.74      221.23     22.98 o 
   0  14   8       27.77       24.95      7.48 o 
  -5   1   9      259.77      272.63     12.40 o 
  -4   1   9      868.90      877.52     29.22 o 
  -3   1   9     2439.99     2325.45     71.47 o 
  -2   1   9     1119.21     1221.39     35.93 o 
  -1   1   9        2.88        5.57      0.97 o 
   0   1   9     1310.07     1284.08     35.75 o 
   1   1   9     1750.25     1638.02     54.10 o 
   2   1   9     1825.85     1591.44     52.29 o 
   3   1   9      203.48      201.61      7.43 o 
   4   1   9       13.81       13.31      3.16 o 
   5   1   9      198.21      184.33      9.75 o 
  -5   2   9     2185.00     2119.76     75.69 o 
  -4   2   9      629.75      646.62     21.92 o 
  -3   2   9        2.61        1.99      2.05 o 
  -2   2   9     3026.38     3164.54     82.93 o 
  -1   2   9     6366.70     5938.04    205.67 o 
   0   2   9     6074.44     6285.91    198.26 o 
   1   2   9      489.17      487.89     21.37 o 
   2   2   9      587.09      549.97     19.91 o 
   3   2   9     2798.70     2605.88     82.51 o 
   4   2   9     1898.11     1796.05     57.21 o 
   5   2   9      233.08      257.51     15.85 o 
  -5   3   9      162.05      166.88      9.04 o 
  -4   3   9      200.86      201.43      8.74 o 
  -3   3   9     3104.28     2858.44     87.01 o 
  -2   3   9     1214.14     1177.26     35.46 o 
  -1   3   9       66.66       74.45      2.79 o 
   0   3   9     1156.92     1216.36     39.87 o 
   1   3   9     2651.36     2564.95     76.54 o 
   2   3   9     1735.28     1682.18     59.07 o 
   3   3   9       93.41       95.41      4.51 o 
   4   3   9       15.09        8.12      3.14 o 
   5   3   9      225.51      259.65     28.13 o 
  -5   4   9        0.61        3.79      4.10 o 
  -4   4   9       31.42       31.26      3.76 o 
  -3   4   9      146.63      145.89      5.78 o 
  -2   4   9       77.78       87.61      3.86 o 
  -1   4   9      221.08      238.04      7.64 o 
   0   4   9        3.50        9.07      1.67 o 
   1   4   9       27.29       29.94      1.73 o 
   2   4   9        4.70        3.92      2.27 o 
   3   4   9      125.49      132.40      6.70 o 
   4   4   9        9.70       11.70      2.70 o 
   5   4   9        2.09        4.12     10.29 o 
  -5   5   9      201.24      200.95     10.02 o 
  -4   5   9     1287.36     1264.84     44.67 o 
  -3   5   9      698.14      713.49     28.95 o 
  -2   5   9     1711.98     1712.47     54.65 o 
  -1   5   9      112.93      110.62      4.02 o 
   0   5   9      848.58      808.29     26.22 o 
   1   5   9     3270.04     3332.27    101.66 o 
   2   5   9     1272.13     1277.15     45.07 o 
   3   5   9      244.08      236.26     10.96 o 
   4   5   9      103.36       93.07      6.90 o 
  -5   6   9     1450.22     1300.27     58.82 o 
  -4   6   9      761.63      736.08     28.56 o 
  -3   6   9        8.46       13.79      3.51 o 
  -2   6   9     5241.59     5074.23    158.16 o 
  -1   6   9     2556.88     2582.89    102.85 o 
   0   6   9     2354.21     2528.84     80.49 o 
   1   6   9      207.20      219.61      7.33 o 
   2   6   9      114.49      126.93      6.92 o 
   3   6   9     1623.08     1653.91     63.65 o 
   4   6   9     1136.54     1154.71     45.89 o 
  -5   7   9      138.77      170.08     42.36 o 
  -4   7   9      252.59      257.45     12.68 o 
  -3   7   9     1005.84     1000.52     36.96 o 
  -2   7   9      691.65      696.33     30.39 o 
  -1   7   9      422.75      390.13     15.97 o 
   0   7   9      609.77      621.66     20.88 o 
   1   7   9     2889.22     2780.34     90.42 o 
   2   7   9      578.81      611.67     24.58 o 
   3   7   9      136.45      140.83     11.82 o 
   4   7   9       11.38       13.36      4.96 o 
  -4   8   9        6.81        6.23      6.15 o 
  -3   8   9       11.82        8.66      4.30 o 
  -2   8   9       71.78       75.89      5.30 o 
  -1   8   9      494.09      487.98     17.34 o 
   0   8   9       10.13       19.27      2.72 o 
   1   8   9        4.13        4.05      2.44 o 
   2   8   9       26.65       29.45      3.85 o 
   3   8   9        2.23        5.44      4.20 o 
   4   8   9       87.85       88.62      8.04 o 
  -4   9   9      428.61      427.15     20.64 o 
  -3   9   9      990.25      972.26     41.81 o 
  -2   9   9     1231.82     1274.18     55.19 o 
  -1   9   9       11.12       13.04      3.71 o 
   0   9   9      192.49      175.02     17.57 o 
   1   9   9     2686.77     2809.68    105.84 o 
   2   9   9     1285.10     1332.69     52.06 o 
   3   9   9       54.85       62.22      7.97 o 
  -4  10   9      500.85      561.14     62.77 o 
  -3  10   9        9.28       13.98      4.82 o 
  -2  10   9     1935.09     1770.70     76.57 o 
  -1  10   9     1777.86     1742.09     74.56 o 
   0  10   9     1394.47     1334.28     70.75 o 
   1  10   9       38.05       39.12      5.12 o 
   2  10   9      156.21      176.63     10.12 o 
   3  10   9      300.05      300.43     19.56 o 
  -3  11   9      467.33      467.46     18.65 o 
  -2  11   9      163.88      157.00     11.48 o 
  -1  11   9       20.10       17.24      4.31 o 
   0  11   9       27.97       29.02      4.32 o 
   1  11   9     1121.27     1123.74     58.73 o 
   2  11   9      397.26      426.55     20.84 o 
   3  11   9       30.31       54.28     12.23 o 
  -3  12   9       36.20       40.92      8.44 o 
  -2  12   9        7.56        9.40      4.36 o 
  -1  12   9       88.37       97.25      7.02 o 
   0  12   9        3.22        5.88      4.07 o 
   1  12   9       75.86       81.79     10.23 o 
   2  12   9       88.59      101.87     14.06 o 
  -2  13   9      421.70      459.96     38.76 o 
  -1  13   9        0.23        6.25      4.76 o 
   0  13   9      153.81      146.88      8.86 o 
   1  13   9     1114.79     1076.03     98.27 o 
  -5   0  10     1651.58     1812.36     92.46 o 
  -4   0  10     1936.31     1905.97     83.55 o 
  -3   0  10      935.81      896.22     39.68 o 
  -2   0  10        9.47       15.19      2.64 o 
  -1   0  10     2718.52     2953.15    118.63 o 
   0   0  10     5528.01     4686.69    392.39 o 
   1   0  10     5219.01     4971.24    297.87 o 
   2   0  10      105.12      109.42      7.77 o 
   3   0  10      341.74      353.69     21.28 o 
   4   0  10     1507.89     1495.00     71.11 o 
  -5   1  10      251.83      264.92     17.61 o 
  -4   1  10      174.64      179.44      6.99 o 
  -3   1  10     1625.82     1508.80     48.99 o 
  -2   1  10     3157.35     3044.26     79.71 o 
  -1   1  10      881.89      899.99     33.42 o 
   0   1  10        2.36        1.34      0.92 o 
   1   1  10     1001.59      909.80     34.03 o 
   2   1  10     1684.32     1643.90     57.04 o 
   3   1  10      790.20      734.55     25.18 o 
   4   1  10      187.61      181.10      8.30 o 
   5   1  10       80.35       79.24     15.26 o 
  -5   2  10       35.36       37.68      4.53 o 
  -4   2  10       29.61       32.10      3.24 o 
  -3   2  10        0.82        2.21      2.01 o 
  -2   2  10        0.32       -0.07      1.74 o 
  -1   2  10        9.94       11.38      1.52 o 
   0   2  10        3.50        3.35      1.50 o 
   1   2  10        1.18        0.89      1.57 o 
   2   2  10        8.92        6.69      2.26 o 
   3   2  10       19.89       17.46      2.24 o 
   4   2  10       30.39       34.53      3.43 o 
   5   2  10        8.65       14.75     10.98 o 
  -5   3  10      210.04      226.77     10.58 o 
  -4   3  10      322.91      318.01     11.75 o 
  -3   3  10     1387.52     1317.46     40.48 o 
  -2   3  10     3103.29     3088.37     93.11 o 
  -1   3  10      866.47      877.99     27.52 o 
   0   3  10       53.72       49.07      3.62 o 
   1   3  10     1760.17     1817.86     62.72 o 
   2   3  10     1919.63     1891.17     88.52 o 
   3   3  10      740.04      732.82     31.75 o 
   4   3  10       45.70       44.67      3.89 o 
  -5   4  10     1125.52     1031.98     46.33 o 
  -4   4  10     2652.78     2562.49     96.27 o 
  -3   4  10      886.43      846.68     29.02 o 
  -2   4  10       34.76       37.91      3.24 o 
  -1   4  10     4049.49     4084.09    118.49 o 
   0   4  10     4393.10     4289.46    163.78 o 
   1   4  10     2911.26     3123.53    114.62 o 
   2   4  10       18.74       16.95      2.65 o 
   3   4  10      139.38      135.38     10.20 o 
   4   4  10     1205.77     1334.43     60.57 o 
  -5   5  10       52.06       52.74      5.70 o 
  -4   5  10      327.73      315.69     14.80 o 
  -3   5  10      257.97      258.90     16.47 o 
  -2   5  10     2448.62     2483.12     77.78 o 
  -1   5  10      403.11      403.53     14.13 o 
   0   5  10      111.21      122.60      9.41 o 
   1   5  10      210.68      219.30      8.99 o 
   2   5  10     1836.17     1856.02     65.26 o 
   3   5  10      931.78      933.56     36.73 o 
   4   5  10       45.32       42.88      5.51 o 
  -5   6  10       16.45       11.69      4.66 o 
  -4   6  10        9.82       11.44      4.70 o 
  -3   6  10       58.68       70.75      5.96 o 
  -2   6  10       11.44       12.78      2.56 o 
  -1   6  10        0.81        4.39      2.03 o 
   0   6  10       23.35       32.21      2.82 o 
   1   6  10        1.61        1.02      2.37 o 
   2   6  10       27.46       23.21      3.26 o 
   3   6  10        3.24        4.25      3.71 o 
   4   6  10        6.72        4.53      4.83 o 
  -4   7  10      423.17      444.55     31.59 o 
  -3   7  10      917.87     1006.47     44.70 o 
  -2   7  10      782.98      794.53     29.43 o 
  -1   7  10     1261.44     1298.34     44.52 o 
   0   7  10      213.20      228.77      9.07 o 
   1   7  10      959.67      912.18     41.54 o 
   2   7  10     1730.04     1843.30     70.66 o 
   3   7  10      742.14      822.75     37.34 o 
   4   7  10       93.14       85.31      7.05 o 
  -4   8  10     1508.06     1555.64     84.31 o 
  -3   8  10     1278.18     1216.87     52.23 o 
  -2   8  10       33.14       35.15      3.88 o 
  -1   8  10     5142.28     5116.62    189.02 o 
   0   8  10     1584.09     1646.09     59.40 o 
   1   8  10     1279.55     1291.13     57.86 o 
   2   8  10       59.12       68.02      5.35 o 
   3   8  10      302.42      333.77     15.09 o 
   4   8  10      367.31      363.58     32.24 o 
  -4   9  10      609.79      607.54     31.68 o 
  -3   9  10       89.95       91.58      7.51 o 
  -2   9  10      745.13      778.40     30.56 o 
  -1   9  10      386.01      386.68     19.22 o 
   0   9  10      217.98      201.52      9.53 o 
   1   9  10      514.98      558.85     26.23 o 
   2   9  10      695.97      708.06     26.17 o 
   3   9  10      496.96      577.30     23.93 o 
  -3  10  10        1.02       -4.13      4.65 o 
  -2  10  10        9.47        8.51      4.65 o 
  -1  10  10       46.79       43.18      5.12 o 
   0  10  10      506.03      507.65     24.28 o 
   1  10  10        4.43        6.27      4.33 o 
   2  10  10       23.13       25.93      5.48 o 
   3  10  10        3.02        1.22      9.60 o 
  -3  11  10      532.46      541.78     24.25 o 
  -2  11  10     1030.98     1007.31     47.31 o 
  -1  11  10      496.63      515.45     25.14 o 
   0  11  10       23.21       22.09      4.97 o 
   1  11  10        9.54       12.86      5.06 o 
   2  11  10     1889.05     1815.41    106.46 o 
  -2  12  10        0.79        1.98      5.28 o 
  -1  12  10     1077.85     1138.89     52.57 o 
   0  12  10     1638.06     1634.11     86.68 o 
   1  12  10      501.37      473.30     50.84 o 
  -2  13  10      576.66      578.98     47.68 o 
  -1  13  10       62.73       57.85      8.18 o 
   0  13  10        0.41       -1.97      4.98 o 
  -5   1  11      552.80      529.76     24.36 o 
  -4   1  11      226.22      229.16      8.44 o 
  -3   1  11      207.53      210.52      7.49 o 
  -2   1  11     1904.56     1933.97     57.23 o 
  -1   1  11     4089.82     4335.34    163.61 o 
   0   1  11      449.76      478.55     14.70 o 
   1   1  11       72.10       66.57      3.70 o 
   2   1  11     1109.25     1098.22     47.62 o 
   3   1  11     1493.68     1467.90     48.93 o 
   4   1  11      367.29      354.73     12.83 o 
  -5   2  11      551.66      567.46     20.22 o 
  -4   2  11     2353.06     2232.52     68.27 o 
  -3   2  11     2303.10     2284.11     74.33 o 
  -2   2  11      934.00      957.03     29.05 o 
  -1   2  11       52.88       61.29      3.40 o 
   0   2  11     3886.91     3900.72    146.53 o 
   1   2  11     3363.36     3032.18    104.50 o 
   2   2  11     2594.10     2523.93     93.34 o 
   3   2  11       25.55       20.70      3.23 o 
   4   2  11       76.30       67.93      4.31 o 
  -5   3  11      445.46      420.27     16.73 o 
  -4   3  11      181.90      178.61      8.33 o 
  -3   3  11      427.83      455.20     15.82 o 
  -2   3  11     1624.20     1601.33     48.70 o 
  -1   3  11     2631.06     2538.38    118.35 o 
   0   3  11      106.12      101.04      4.93 o 
   1   3  11       27.77       27.68      2.59 o 
   2   3  11      275.24      281.93     11.65 o 
   3   3  11     1026.32     1047.05     37.25 o 
   4   3  11      524.49      544.59     25.52 o 
  -5   4  11        9.42        5.40      4.02 o 
  -4   4  11        0.38        0.33      2.76 o 
  -3   4  11       18.11       19.07      2.93 o 
  -2   4  11       55.59       63.13      3.69 o 
  -1   4  11      538.48      552.83     23.23 o 
   0   4  11       68.68       68.51      7.66 o 
   1   4  11       48.87       43.67      4.76 o 
   2   4  11        0.06       -0.68      2.41 o 
   3   4  11       55.29       57.21      4.87 o 
   4   4  11        2.80        0.20      4.40 o 
  -5   5  11      651.43      630.86     25.27 o 
  -4   5  11      111.77      114.76      9.76 o 
  -3   5  11      573.85      533.50     24.61 o 
  -2   5  11      890.05      953.43     32.66 o 
  -1   5  11     2363.09     2318.81     71.90 o 
   0   5  11      935.45      904.59     32.61 o 
   1   5  11       61.10       49.18      3.23 o 
   2   5  11     1216.50     1223.04     42.85 o 
   3   5  11     1168.97     1204.34     46.96 o 
   4   5  11      310.74      303.03     14.22 o 
  -5   6  11      132.36      119.36     16.46 o 
  -4   6  11     1417.24     1411.10     57.31 o 
  -3   6  11     2199.35     2186.71     95.83 o 
  -2   6  11     1878.58     1954.68     72.19 o 
  -1   6  11      319.05      323.17     10.37 o 
   0   6  11     3452.61     3532.39    112.79 o 
   1   6  11     2673.02     2790.68     96.86 o 
   2   6  11     1350.15     1357.53     47.50 o 
   3   6  11       10.46       13.54      4.17 o 
   4   6  11      331.37      338.37     15.54 o 
  -4   7  11      127.63      163.27     11.36 o 
  -3   7  11     1144.50     1149.18     60.25 o 
  -2   7  11      155.00      193.65      9.65 o 
  -1   7  11     1297.29     1380.71     47.01 o 
   0   7  11      311.97      328.28     12.42 o 
   1   7  11       21.80       19.32      3.15 o 
   2   7  11      319.89      322.83     15.58 o 
   3   7  11      323.68      333.22     14.85 o 
   4   7  11      539.93      579.32     56.94 o 
  -4   8  11        8.67        7.59      8.02 o 
  -3   8  11       29.39       31.77      4.86 o 
  -2   8  11        6.91        8.75      3.42 o 
  -1   8  11        1.95        2.35      2.71 o 
   0   8  11       12.03       19.91      2.82 o 
   1   8  11       71.41       72.36      5.10 o 
   2   8  11        0.86        1.48      3.85 o 
   3   8  11        6.97        7.78      4.52 o 
  -4   9  11       17.41       -9.95     14.75 o 
  -3   9  11      229.50      236.61     40.17 o 
  -2   9  11     1068.60     1108.58     41.35 o 
  -1   9  11      873.28      871.92     32.17 o 
   0   9  11      396.38      419.04     17.25 o 
   1   9  11        4.11       10.36      3.38 o 
   2   9  11      152.28      161.75      9.84 o 
   3   9  11     1231.45     1409.35     54.40 o 
  -3  10  11     1179.67     1216.04     52.28 o 
  -2  10  11      606.87      568.93     30.95 o 
  -1  10  11       14.72       13.60      4.19 o 
   0  10  11     2259.58     2399.01     92.48 o 
   1  10  11     1626.85     1697.20     70.72 o 
   2  10  11      373.34      391.05     16.98 o 
  -2  11  11       98.96      109.95      9.48 o 
  -1  11  11      654.86      690.24     38.11 o 
   0  11  11      225.33      238.17     13.13 o 
   1  11  11       33.62       28.01      5.57 o 
   2  11  11      205.06      183.22     13.07 o 
  -2  12  11        1.92       14.41     12.00 o 
  -1  12  11       20.41       14.46      5.54 o 
   0  12  11       30.21       33.76      5.64 o 
   1  12  11       82.84       85.90     11.69 o 
   0  13  11      358.79      370.80     30.07 o 
  -5   0  12        7.06       -0.81      8.30 o 
  -4   0  12      908.89      899.80     40.22 o 
  -3   0  12     4100.16     3940.51    167.44 o 
  -2   0  12     2269.27     2334.28     98.53 o 
  -1   0  12      840.75      903.04     68.70 o 
   0   0  12       53.10       63.67     10.16 o 
   1   0  12     4598.99     4140.30    347.11 o 
   2   0  12     2579.48     2482.93    150.21 o 
   3   0  12      848.43      862.76     41.46 o 
   4   0  12       79.68       68.52      6.31 o 
  -5   1  12      860.73      864.85     32.76 o 
  -4   1  12      582.43      599.06     20.28 o 
  -3   1  12      240.22      219.16      7.95 o 
  -2   1  12      551.97      555.91     18.69 o 
  -1   1  12     1681.39     1646.86     55.23 o 
   0   1  12     3683.21     4197.58    178.38 o 
   1   1  12       43.04       47.35      6.52 o 
   2   1  12      291.67      283.55     11.67 o 
   3   1  12      379.97      389.32     15.74 o 
   4   1  12      863.03      912.05     29.74 o 
  -5   2  12        4.22        7.90      3.94 o 
  -4   2  12        8.60        5.83      2.72 o 
  -3   2  12        7.39       14.91      2.10 o 
  -2   2  12       13.26       11.17      2.17 o 
  -1   2  12       92.23      100.01      6.59 o 
   0   2  12      597.51      611.12     22.28 o 
   1   2  12        3.01        3.39      2.02 o 
   2   2  12      132.75      137.49      6.38 o 
   3   2  12       17.20       15.83      3.18 o 
   4   2  12        6.55        6.60      4.00 o 
  -5   3  12      421.75      440.72     28.25 o 
  -4   3  12     1063.37      991.10     33.48 o 
  -3   3  12       57.57       64.69      5.25 o 
  -2   3  12      564.92      596.82     20.27 o 
  -1   3  12      909.74      919.26     35.18 o 
   0   3  12     2480.44     2636.88    104.32 o 
   1   3  12      779.17      863.87     33.07 o 
   2   3  12        3.34        0.47      3.16 o 
   3   3  12      628.50      674.39     37.74 o 
   4   3  12      721.91      739.18     32.37 o 
  -5   4  12        8.45        6.09      4.13 o 
  -4   4  12      719.18      689.43     28.88 o 
  -3   4  12     2494.38     2356.96     79.36 o 
  -2   4  12     1788.23     1787.22     56.83 o 
  -1   4  12     2026.63     2085.90     66.35 o 
   0   4  12      474.78      493.46     22.35 o 
   1   4  12     2918.46     2800.18    114.68 o 
   2   4  12     1756.36     1870.87     65.54 o 
   3   4  12     1327.54     1261.49     44.83 o 
   4   4  12       12.25       19.52      6.18 o 
  -4   5  12      670.24      649.88     30.07 o 
  -3   5  12      414.57      385.44     21.67 o 
  -2   5  12     1637.51     1647.06     55.46 o 
  -1   5  12     1049.01     1167.77     43.91 o 
   0   5  12     1293.14     1298.17     41.20 o 
   1   5  12      109.97      133.27      8.83 o 
   2   5  12        2.44        2.04      3.06 o 
   3   5  12      381.17      382.18     16.58 o 
   4   5  12      116.83      119.02      8.83 o 
  -4   6  12        2.39        5.13      4.89 o 
  -3   6  12      114.91      115.96      9.09 o 
  -2   6  12       51.52       64.74      4.34 o 
  -1   6  12        0.31        0.75      1.97 o 
   0   6  12      132.34      120.63      6.02 o 
   1   6  12        2.61        5.50      2.38 o 
   2   6  12        0.42        1.07      3.15 o 
   3   6  12        1.22        3.14      6.17 o 
   4   6  12        0.83       -8.23     13.38 o 
  -4   7  12      978.72      956.24     48.39 o 
  -3   7  12       12.67       12.73      4.73 o 
  -2   7  12      172.63      173.78     10.71 o 
  -1   7  12     1275.17     1326.07     45.63 o 
   0   7  12     1698.98     1707.12     57.38 o 
   1   7  12      341.33      354.72     14.81 o 
   2   7  12       25.74       26.81      4.36 o 
   3   7  12      184.13      197.04     11.32 o 
  -4   8  12       58.79       77.08     10.75 o 
  -3   8  12     1919.74     2016.32     87.61 o 
  -2   8  12     1670.97     1706.18     74.74 o 
  -1   8  12      636.45      661.21     26.91 o 
   0   8  12      146.10      144.94      7.67 o 
   1   8  12     1263.54     1370.91     52.88 o 
   2   8  12     1929.09     1886.66     95.99 o 
   3   8  12      458.38      457.76     21.87 o 
  -3   9  12        6.71        7.32      4.73 o 
  -2   9  12      328.08      332.09     14.21 o 
  -1   9  12      328.51      388.63     16.95 o 
   0   9  12      823.92      877.35     34.75 o 
   1   9  12      229.64      238.18     11.12 o 
   2   9  12        3.58        4.86      4.29 o 
   3   9  12      134.28      150.14     14.40 o 
  -3  10  12        2.10        3.00      9.75 o 
  -2  10  12        1.37       -2.24      5.59 o 
  -1  10  12       24.81       29.58      4.21 o 
   0  10  12       40.35       35.21      4.31 o 
   1  10  12      133.45      135.97      8.39 o 
   2  10  12        2.52        5.40      5.71 o 
  -2  11  12      358.88      386.30     20.52 o 
  -1  11  12     1160.18     1237.08     57.43 o 
   0  11  12      456.07      434.65     24.71 o 
   1  11  12      215.45      235.02     14.67 o 
  -1  12  12      243.27      235.99     15.84 o 
   0  12  12       16.76       16.95      5.51 o 
  -5   1  13      399.72      387.28     23.06 o 
  -4   1  13      860.72      840.39     26.84 o 
  -3   1  13     1006.33     1022.30     30.54 o 
  -2   1  13       52.48       44.08      2.94 o 
  -1   1  13     1110.01     1139.83     39.10 o 
   0   1  13      791.30      735.36     97.58 o 
   1   1  13     1944.29     1690.62    101.14 o 
   2   1  13       31.69       36.11      4.93 o 
   3   1  13       59.62       60.18      7.08 o 
   4   1  13      214.65      224.54     10.67 o 
  -5   2  13      582.39      587.17     37.12 o 
  -4   2  13       22.96       19.47      3.38 o 
  -3   2  13      827.08      846.82     27.68 o 
  -2   2  13     4452.61     3920.15    117.98 o 
  -1   2  13     1299.43     1384.26     49.47 o 
   0   2  13     2023.44     1938.61    130.50 o 
   1   2  13      366.49      325.43     14.24 o 
   2   2  13     2941.20     2582.49    105.26 o 
   3   2  13     1587.26     1595.80     59.79 o 
   4   2  13      280.68      271.37     13.84 o 
  -5   3  13      157.13      168.44     12.31 o 
  -4   3  13      914.14      863.15     54.18 o 
  -3   3  13      781.18      738.65     24.42 o 
  -2   3  13      525.11      521.45     17.36 o 
  -1   3  13     1632.35     1616.36     54.12 o 
   0   3  13     1306.28     1395.58     59.52 o 
   1   3  13     1563.50     1566.32     66.00 o 
   2   3  13        9.95        8.28      2.93 o 
   3   3  13      112.97      109.02      7.72 o 
   4   3  13      342.97      342.90     25.40 o 
  -4   4  13       90.16       94.04      9.23 o 
  -3   4  13        0.82        2.98      2.90 o 
  -2   4  13       67.32       80.19      4.37 o 
  -1   4  13      231.09      202.54      7.93 o 
   0   4  13       27.66       24.55      3.53 o 
   1   4  13       48.92       49.49      4.01 o 
   2   4  13       44.09       53.39      4.27 o 
   3   4  13       44.12       49.29      4.48 o 
   4   4  13       31.57       39.79     16.81 o 
  -4   5  13      545.31      502.97     27.01 o 
  -3   5  13     1471.39     1427.16     57.96 o 
  -2   5  13       56.05       60.90      4.09 o 
  -1   5  13      242.18      251.73     10.83 o 
   0   5  13     1001.06     1038.17     38.18 o 
   1   5  13     1733.05     1774.35     78.13 o 
   2   5  13      306.98      305.58     13.11 o 
   3   5  13      105.82       93.81      7.19 o 
   4   5  13       94.50      102.90     20.24 o 
  -4   6  13       62.24       66.84      6.69 o 
  -3   6  13      628.45      658.78     27.78 o 
  -2   6  13     2536.62     2446.13     94.59 o 
  -1   6  13     1635.28     1712.43     57.68 o 
   0   6  13      409.51      443.23     14.33 o 
   1   6  13      230.10      201.00     15.37 o 
   2   6  13     1004.29     1087.60     41.77 o 
   3   6  13     1054.97     1033.30     45.33 o 
  -4   7  13      531.29      545.99     23.81 o 
  -3   7  13      684.20      692.71     29.06 o 
  -2   7  13       65.60       64.76      6.20 o 
  -1   7  13      402.98      406.35     16.30 o 
   0   7  13      938.27     1017.36     39.87 o 
   1   7  13      983.47      882.23     37.67 o 
   2   7  13       79.54       84.32      6.49 o 
   3   7  13        8.59       14.12      4.99 o 
  -4   8  13       62.07       74.77     13.38 o 
  -3   8  13       40.86       36.47      6.29 o 
  -2   8  13       59.79       58.06      5.33 o 
  -1   8  13        0.55       -2.07      3.17 o 
   0   8  13        0.98        7.03      4.31 o 
   1   8  13        3.19        3.10      3.14 o 
   2   8  13      102.04       99.80      7.30 o 
   3   8  13        5.39        0.00      7.89 o 
  -3   9  13      764.54      750.96     42.41 o 
  -2   9  13       42.82       49.50      5.35 o 
  -1   9  13      229.99      251.93     19.50 o 
   0   9  13     1422.20     1369.15     57.20 o 
   1   9  13      801.58      882.73     35.04 o 
   2   9  13      168.62      183.53     10.81 o 
  -2  10  13     1285.52     1351.96     53.97 o 
  -1  10  13      989.03     1117.41     51.34 o 
   0  10  13      169.40      172.91     11.96 o 
   1  10  13       91.58      106.17      7.35 o 
   2  10  13      656.67      698.71     37.59 o 
  -2  11  13        1.11        3.09     11.32 o 
  -1  11  13       59.93       70.73      6.48 o 
   0  11  13      389.79      416.23     19.28 o 
   1  11  13      248.71      276.93     16.98 o 
  -1  12  13        1.86        1.25      8.36 o 
  -4   0  14     1042.20      972.58     43.40 o 
  -3   0  14      237.90      215.95     10.28 o 
  -2   0  14      815.77      766.48     36.76 o 
  -1   0  14     3770.04     3209.75    269.25 o 
   1   0  14     2784.99     2643.81    222.60 o 
   3   0  14     1758.37     1654.22    120.05 o 
   4   0  14      897.11      975.48     61.79 o 
  -5   1  14       42.48       49.83      9.88 o 
  -4   1  14      787.74      775.84     24.83 o 
  -3   1  14      595.46      626.22     20.98 o 
  -2   1  14     1589.98     1552.69     47.82 o 
  -1   1  14      127.80      131.19      6.71 o 
   0   1  14     2001.36     2114.43    126.00 o 
   3   1  14      107.21      114.51      6.50 o 
   4   1  14        5.11        7.83      5.55 o 
  -5   2  14       65.71       63.80     17.15 o 
  -4   2  14       93.01       90.94      5.81 o 
  -3   2  14       48.35       42.16      3.55 o 
  -2   2  14       38.63       36.31      3.23 o 
  -1   2  14       37.96       36.44      2.88 o 
   0   2  14      135.06      129.96      7.47 o 
   1   2  14      207.81      195.53     10.33 o 
   2   2  14      110.07      101.16      6.72 o 
   3   2  14       14.78       13.87      3.64 o 
   4   2  14        8.53        6.50      6.93 o 
  -4   3  14      660.07      590.33     31.02 o 
  -3   3  14     1410.87     1321.87     42.49 o 
  -2   3  14     1053.46     1069.07     34.86 o 
  -1   3  14       29.91       37.28      2.92 o 
   0   3  14      571.12      582.22     27.96 o 
   1   3  14      880.39      882.11     41.88 o 
   2   3  14     1351.13     1229.84     62.34 o 
   3   3  14        3.25        5.17      4.56 o 
   4   3  14        7.32       25.38     15.43 o 
  -4   4  14      409.29      379.38     19.86 o 
  -3   4  14      121.11      125.41      6.14 o 
  -2   4  14      600.60      605.51     20.21 o 
  -1   4  14     4234.95     3632.99    141.57 o 
   0   4  14     1110.32     1125.41     48.39 o 
   1   4  14      330.32      284.85     16.14 o 
   2   4  14      139.43      135.17      7.24 o 
   3   4  14      950.04      967.73     49.34 o 
  -4   5  14      132.16      134.58     12.37 o 
  -3   5  14      981.45      987.61     35.14 o 
  -2   5  14      716.69      708.63     23.55 o 
  -1   5  14       39.61       42.46      3.29 o 
   0   5  14      218.66      219.01     11.71 o 
   1   5  14     1112.85     1205.24     69.31 o 
   2   5  14      984.36      985.68     46.25 o 
   3   5  14        3.06        0.40      4.21 o 
  -4   6  14        2.88        4.78      5.11 o 
  -3   6  14      119.89      121.10      8.35 o 
  -2   6  14       64.74       70.22      4.61 o 
  -1   6  14        1.76        4.34      2.38 o 
   0   6  14       83.03       83.27      5.88 o 
   1   6  14       18.89       20.61      4.43 o 
   2   6  14       10.14       10.77      3.93 o 
   3   6  14       79.24       77.62      6.78 o 
  -3   7  14      370.67      373.84     17.94 o 
  -2   7  14      872.39      895.55     39.94 o 
  -1   7  14       55.42       57.58      4.12 o 
   0   7  14      404.78      391.45     49.78 o 
   1   7  14      860.83      890.50     38.77 o 
   2   7  14      934.67     1010.70     48.02 o 
   3   7  14      126.19      119.71     20.92 o 
  -3   8  14        0.39       -0.64      5.49 o 
  -2   8  14     1608.22     1690.05     66.88 o 
  -1   8  14     1570.94     1587.93     62.52 o 
   0   8  14      973.59     1149.14     58.52 o 
   1   8  14       73.54       74.05      5.24 o 
   2   8  14      199.70      222.32     12.01 o 
  -3   9  14      360.01      384.97     27.41 o 
  -2   9  14      317.23      332.63     15.27 o 
  -1   9  14       24.62       35.33      4.32 o 
   0   9  14      126.01      154.86     10.90 o 
   1   9  14      448.59      453.26     19.26 o 
   2   9  14      527.88      556.30     25.68 o 
  -2  10  14       10.51       15.42      4.90 o 
  -1  10  14       73.47       84.43      6.41 o 
   0  10  14        0.60        1.56      3.35 o 
   1  10  14        5.33        1.24      3.87 o 
  -2  11  14      454.67      485.68     40.82 o 
  -1  11  14       12.99       15.69      4.45 o 
   0  11  14       89.14       88.65      8.52 o 
   1  11  14      948.75      955.24     75.12 o 
  -4   1  15        9.69        9.95      3.79 o 
  -3   1  15     1064.33     1032.63     31.84 o 
  -2   1  15     1067.15     1051.05     35.64 o 
  -1   1  15     1484.30     1509.14     80.76 o 
   0   1  15        0.44        5.65      3.24 o 
   1   1  15     1002.95     1091.53     75.97 o 
   3   1  15      299.14      284.38     19.47 o 
  -4   2  15     1581.70     1607.20     61.29 o 
  -3   2  15      674.57      672.25     22.37 o 
  -2   2  15      367.02      355.02     14.03 o 
  -1   2  15      844.78      850.31     30.47 o 
   0   2  15     2696.14     2474.42    126.96 o 
   3   2  15      270.55      250.34     12.18 o 
  -4   3  15       36.71       33.95      5.32 o 
  -3   3  15      823.22      840.96     28.13 o 
  -2   3  15      523.11      584.64     21.83 o 
  -1   3  15     1351.91     1270.09     42.96 o 
   0   3  15       11.95       12.74      2.66 o 
   1   3  15      415.97      427.41     39.20 o 
   2   3  15      683.64      712.37     34.42 o 
   3   3  15      224.46      220.75     10.57 o 
  -4   4  15       40.57       41.94      5.70 o 
  -3   4  15       27.50       24.14      3.58 o 
  -2   4  15        6.07        5.77      2.76 o 
  -1   4  15        0.12        0.13      2.32 o 
   0   4  15        8.85        6.95      2.60 o 
   1   4  15        9.94        4.28      4.41 o 
   2   4  15       99.99      101.75      9.39 o 
   3   4  15      124.91      115.94      7.21 o 
  -3   5  15      674.62      641.05     23.55 o 
  -2   5  15     1214.32     1215.63     39.49 o 
  -1   5  15      414.17      434.50     17.78 o 
   0   5  15       79.09       77.59      6.68 o 
   1   5  15      472.87      389.60     34.46 o 
   2   5  15      834.58      807.95     47.39 o 
   3   5  15      714.26      732.06     43.83 o 
  -3   6  15      483.59      485.71     27.28 o 
  -2   6  15       29.59       31.63      3.75 o 
  -1   6  15     1180.81     1245.03     40.21 o 
   0   6  15     2971.14     2845.19    114.60 o 
   1   6  15      517.30      551.80     26.91 o 
   2   6  15       58.71       57.00      8.71 o 
   3   6  15      150.11      132.74     22.64 o 
  -3   7  15      191.16      188.64     13.38 o 
  -2   7  15      673.71      727.20     30.86 o 
  -1   7  15      286.62      280.19     11.29 o 
   0   7  15        0.44       -2.01      5.03 o 
   1   7  15       40.57       48.27      5.88 o 
   2   7  15      464.05      464.64     23.62 o 
  -3   8  15        9.11       10.17      5.89 o 
  -2   8  15        3.85        3.95      4.17 o 
  -1   8  15       64.86       72.90      5.50 o 
   0   8  15        0.62       -0.18      5.69 o 
   1   8  15       59.87       51.50      5.83 o 
   2   8  15       27.10       30.20      5.10 o 
  -3   9  15      523.48      584.12     65.51 o 
  -2   9  15      326.34      329.52     17.82 o 
  -1   9  15      424.83      462.20     22.83 o 
   0   9  15       23.68       21.61      6.86 o 
   1   9  15      197.42      204.62     11.21 o 
  -2  10  15        2.18       -7.89      8.57 o 
  -1  10  15     1366.26     1344.87     58.24 o 
   1  10  15      321.53      308.30     26.24 o 
  -4   0  16     1118.82     1160.99     51.35 o 
  -3   0  16     2433.90     2535.84    133.15 o 
  -2   0  16      335.16      355.57     25.71 o 
  -1   0  16      347.65      317.93     22.15 o 
   0   0  16     1156.89      989.19    118.16 o 
   1   0  16     1549.17     1269.43    108.39 o 
   2   0  16      757.10      653.75     57.97 o 
   3   0  16       48.36       17.45     25.90 o 
  -4   1  16        8.69        9.76      3.75 o 
  -3   1  16       33.97       43.88      3.84 o 
  -2   1  16      841.36      820.80     28.37 o 
  -1   1  16     1097.46     1073.57     62.25 o 
   0   1  16      808.29      876.64     60.02 o 
   1   1  16       31.88       15.41      4.61 o 
   2   1  16      238.95      117.65     22.98 o 
   3   1  16      523.79      509.74     33.11 o 
  -4   2  16       12.38       12.58      3.96 o 
  -3   2  16        4.31        1.98      2.82 o 
  -2   2  16       32.28       30.12      3.12 o 
  -1   2  16       32.77       27.07      4.81 o 
   0   2  16       21.71       14.93      6.53 o 
   1   2  16        2.62        1.51      3.97 o 
   2   2  16       18.14       11.46      5.05 o 
   3   2  16        0.08        0.43      4.91 o 
  -4   3  16       72.15       64.97      6.63 o 
  -3   3  16       81.54       86.62      5.20 o 
  -2   3  16      880.19      892.39     29.28 o 
  -1   3  16      817.77      896.19     30.62 o 
   0   3  16      676.30      665.79     51.59 o 
   1   3  16       66.95       61.66      7.44 o 
   2   3  16      453.95      431.76     33.71 o 
   3   3  16      807.55      850.35     49.17 o 
  -3   4  16     1366.03     1352.73     43.94 o 
  -2   4  16      768.59      743.01     24.60 o 
  -1   4  16      172.31      169.91      7.31 o 
   0   4  16     1344.60     1302.11     55.49 o 
   1   4  16     1708.32     1641.49    128.32 o 
   2   4  16      392.08      382.31     17.85 o 
   3   4  16      132.71      130.00     18.52 o 
  -3   5  16      204.78      205.74      9.37 o 
  -2   5  16      873.07      857.23     30.10 o 
  -1   5  16      354.54      386.40     14.35 o 
   0   5  16      584.58      520.52     23.72 o 
   1   5  16       44.75       38.97      5.74 o 
   2   5  16      155.15      161.90      9.18 o 
   3   5  16      217.17      182.47     26.07 o 
  -3   6  16       51.14       59.30      6.58 o 
  -2   6  16        0.80       -3.07      3.16 o 
  -1   6  16       19.83       17.24      3.07 o 
   0   6  16       13.44       21.00      3.94 o 
   1   6  16        4.38       -4.41      5.30 o 
   2   6  16        1.08       -0.11      4.17 o 
  -3   7  16      174.67      175.21     15.67 o 
  -2   7  16      576.21      572.07     23.92 o 
  -1   7  16      874.81      924.46     35.07 o 
   0   7  16      170.62      177.33     14.47 o 
   1   7  16       12.97       14.77      3.75 o 
   2   7  16      120.37       90.21     20.58 o 
  -2   8  16      318.34      337.67     15.54 o 
  -1   8  16        8.03       14.90      3.68 o 
   0   8  16      832.30      880.73     66.20 o 
   1   8  16     1882.43     1766.40    112.37 o 
  -2   9  16      219.95      198.89     19.09 o 
  -1   9  16      329.37      355.69     30.18 o 
   0   9  16      211.35      207.17     20.24 o 
   1   9  16        0.60        6.17     16.12 o 
  -4   1  17      454.18      442.94     23.31 o 
  -3   1  17       10.30       10.04      3.94 o 
  -2   1  17      225.62      233.66      9.58 o 
  -1   1  17      550.97      505.68     27.38 o 
   0   1  17      815.33      805.86     88.89 o 
   1   1  17      302.88      274.13     18.82 o 
   2   1  17        0.11       -2.71      4.46 o 
   3   1  17       83.10        9.26     13.03 o 
  -4   2  17      364.37      370.37     27.85 o 
  -3   2  17     1378.27     1367.77     44.19 o 
  -2   2  17     1731.95     1743.18     68.96 o 
  -1   2  17      538.13      515.72     36.29 o 
   0   2  17      183.63      176.82     18.18 o 
   1   2  17     1354.33     1367.28     71.19 o 
   2   2  17     1061.67      982.95     60.39 o 
  -4   3  17      438.29      458.61     33.29 o 
  -3   3  17       96.58      103.24      6.30 o 
  -2   3  17      281.44      293.57     13.79 o 
  -1   3  17      707.54      716.36     28.64 o 
   0   3  17      800.42      706.90     37.38 o 
   1   3  17      275.93      180.43     75.29 o 
   2   3  17       52.23       36.92     11.89 o 
  -3   4  17       49.42       51.72      4.46 o 
  -2   4  17        6.94       13.06      3.04 o 
  -1   4  17       33.07       25.49      3.22 o 
   0   4  17       15.53       12.65      2.81 o 
   1   4  17      142.21      158.53     12.14 o 
   2   4  17        8.77       11.28      3.52 o 
  -3   5  17        4.47        0.79      3.98 o 
  -2   5  17      121.63      126.85      6.22 o 
  -1   5  17      779.08      784.67     29.21 o 
   0   5  17      501.42      527.62     23.11 o 
   1   5  17      296.36      326.74     15.21 o 
   2   5  17        2.92        1.12      3.79 o 
  -3   6  17     1158.43      950.00    211.63 o 
  -2   6  17      995.81     1025.85     38.15 o 
  -1   6  17      322.43      308.96     12.88 o 
   0   6  17       28.53       28.46      3.33 o 
   1   6  17     1005.04     1001.15     43.26 o 
  -2   7  17       75.19       75.41      7.57 o 
  -1   7  17      928.76     1014.49     42.15 o 
   0   7  17      150.85      154.29     13.89 o 
   1   7  17      323.35      332.11     17.77 o 
  -2   8  17       33.81       47.19      6.59 o 
  -1   8  17        3.19       10.63      7.55 o 
   0   8  17        3.95       -4.22      5.94 o 
   1   8  17       34.49       48.36     18.86 o 
  -3   0  18      274.86      274.68     16.18 o 
  -2   0  18     1445.98     1370.56     65.71 o 
  -1   0  18     1063.99      964.16     82.66 o 
   0   0  18      792.79      349.86     41.85 o 
   1   0  18      153.62      155.03     17.49 o 
  -3   1  18      694.94      701.77     24.77 o 
  -2   1  18       47.01       55.82      4.67 o 
  -1   1  18      614.63      647.29     34.58 o 
   0   1  18      442.46      402.34     26.36 o 
   2   1  18      188.77      121.85     42.14 o 
  -3   2  18       10.59       10.21      4.17 o 
  -2   2  18       16.57       19.17      4.45 o 
  -1   2  18       17.98       15.51      5.00 o 
   0   2  18        7.54       13.50      4.34 o 
   1   2  18       39.98       31.63     12.77 o 
   2   2  18       93.20       80.20     21.39 o 
  -3   3  18      494.78      485.52     17.06 o 
  -2   3  18        1.08        3.31      2.36 o 
  -1   3  18      283.35      282.42     13.79 o 
   0   3  18      565.50      554.56     30.19 o 
   1   3  18      458.47      382.80     21.90 o 
   2   3  18       78.92       32.85     36.19 o 
  -3   4  18      258.76      262.78     12.05 o 
  -2   4  18     1574.75     1539.11     52.50 o 
  -1   4  18     1053.98     1093.57     40.48 o 
   0   4  18      150.26      163.56      8.21 o 
   1   4  18       11.60        6.39      2.72 o 
   2   4  18      967.43     1035.14     59.43 o 
  -2   5  18       35.15       44.23      4.07 o 
  -1   5  18       49.88       45.72      4.07 o 
   0   5  18      851.55      869.93     35.02 o 
   1   5  18      334.73      330.28     17.00 o 
   2   5  18      113.76      115.59     16.81 o 
  -2   6  18        3.60        2.11      3.78 o 
  -1   6  18       22.45       29.29      3.61 o 
   0   6  18       10.25       10.68      3.10 o 
   1   6  18        0.44        2.60      4.23 o 
  -2   7  18       64.50       57.48     10.28 o 
  -1   7  18      355.06      390.98     27.66 o 
   0   7  18      321.02      218.49     31.21 o 
   1   7  18      374.25      419.14     36.36 o 
   0   8  18       76.49      103.58     21.95 o 
  -3   1  19      509.54      541.96     41.11 o 
  -2   1  19      762.92      789.13     27.44 o 
  -1   1  19        6.82        8.52      4.24 o 
   0   1  19      520.34      462.30     35.67 o 
   1   1  19      521.56      512.38     56.42 o 
  -3   2  19      177.50      204.20     21.66 o 
  -2   2  19      210.33      194.47     12.01 o 
  -1   2  19     1292.06     1276.07     66.45 o 
   0   2  19      720.21      722.02     38.52 o 
   1   2  19      183.54      143.39     66.71 o 
  -2   3  19      680.08      763.86     26.71 o 
  -1   3  19        1.57        2.54      4.45 o 
   0   3  19      120.64       89.77     20.43 o 
   1   3  19      610.34      652.47     35.38 o 
  -2   4  19        0.76        3.43      2.74 o 
  -1   4  19        0.63       -0.29      4.17 o 
   0   4  19        7.17        6.43      7.67 o 
   1   4  19        4.07        9.38      5.18 o 
  -2   5  19      232.88      220.85     16.34 o 
  -1   5  19      120.86      134.81      7.18 o 
   0   5  19      596.05      625.79     33.39 o 
   1   5  19      223.13      213.09     14.07 o 
  -2   6  19      578.04      609.85     68.60 o 
  -1   6  19      941.70     1037.23     48.95 o 
   0   6  19      746.93      688.79     43.56 o 
  -1   0  20      243.29      206.62     17.57 o 
  -1   1  20      539.92      646.12     31.23 o 
   0   1  20       16.25       25.03      4.93 o 
  -1   2  20       17.39       20.59      4.90 o 
   0   2  20        6.55        3.18      4.41 o 
  -1   3  20      425.53      426.53     22.92 o 
   0   3  20      148.58      154.00     15.76 o 
  -1   4  20      556.01      615.71     70.83 o 
   0   4  20      597.85      566.97     63.80 o 
   0   5  20        7.06       17.84     14.41 o 
                                                 
